# Supplementary material for: Assessing the Genotypic Differences between Strains of Corynebacterium pseudotuberculosis biovar equi through Comparative Genomics
Source: PLoS One. 2017 Jan 26;12(1):e0170676. doi: 10.1371/journal.pone.0170676 (PMC5268413; doi:10.1371/journal.pone.0170676)
Supplement: S1 Table — All tables are grouped into a single file. The first two contain information for each identified island, while the remaining tables contain a description of the virulence genes (virulenceDB) or antibiotic resistance genes (resistanceDB). The genes not identified as virulence or resistance factors were identified with No Hits Found. (XLSX) [file pone.0170676.s002.xlsx]

## Sheet: PAIs prediction
			C. pseudotuberculosisMB44
Putative Genomic Island	G+C deviation	Codon Usage	Virulence Factors	Hypothetical Proteins	Gene Composition	Position	Prediction
Putative Pathogenicity Island 1	0.07	0	0.42	0.28	MB44_0034-MB44_0047	34240..56574	Normal
Putative Pathogenicity Island 2	0.24	0	0.28	0.36	MB44_0236-MB44_0260	240499..265188	Normal
Putative Pathogenicity Island 3	0.14	0	0.28	0.42	MB44_0266-MB44_0272	270871..276973	Normal
Putative Pathogenicity Island 4	0.08	0	0.33	0.33	MB44_0278-MB44_0289	282728..302653	Normal
Putative Pathogenicity Island 5	0.27	0.9	0.36	0.54	MB44_0293-MB44_0303	305997..316696	Strong
Putative Pathogenicity Island 6	0.2	0	0.33	0.26	MB44_0470-MB44_0484	485727..499548	Normal
Putative Pathogenicity Island 7	0.13	0	0.45	0.18	MB44_0500-MB44_0521	517461..536190	Normal
Putative Pathogenicity Island 8	0.15	0	0.45	0.3	MB44_0569-MB44_0588	579622..596424	Normal
Putative Genomic Island 1	0.27	0.63	0.27	0.72	MB44_0727-MB44_0737	746097..755866	NA
Putative Pathogenicity Island 9	0.11	0	0.33	0.22	MB44_0879-MB44_0887	900792..910110	Normal
Putative Pathogenicity Island 10	0.14	0	0.28	0.42	MB44_0893-MB44_0900	914754..924394	Normal
Putative Genomic Island 2	0.08	0.08	0.2	0.5	MB44_0927-MB44_0950	951474..973082	NA
Putative Genomic Island 3	0.25	0.31	0.25	0.31	MB44_0957-MB44_0973	978624..1004767	NA
Putative Pathogenicity Island 11	0.07	0	0.3	0.23	MB44_1100-MB44_1108	1140873..1148262	Normal
Putative Genomic Island 4	0.22	0	0.11	0.88	MB44_1157-MB44_1165	1202029..1208801	NA
Putative Genomic Island 5	0.25	0.37	0.12	0.87	MB44_1194-MB44_1201	1242283..1250024	NA
Putative Pathogenicity Island 12	0.12	0	0.62	0.12	MB44_1226-MB44_1233	1277444..1286837	Normal
Putative Genomic Island 6	0.12	0.06	0.12	0.48	MB44_1701-MB44_1728	1787160..1811240	NA
Putative Pathogenicity Island 13	0.06	0.18	0.68	0.31	MB44_1743-MB44_1758	1826971..1851283	Strong
Putative Pathogenicity Island 14	0.12	0.37	0.5	0.5	MB44_1769-MB44_1776	1861458..1870094	Strong
Putative Pathogenicity Island 15	0.11	0.11	0.55	0.33	MB44_1808-MB44_1817	1914686..1925609	Strong
Putative Genomic Island 7	0.22	0.11	0.11	0.22	MB44_1832-MB44_1840	1938138..1950394	NA
Putative Pathogenicity Island 16	0.16	0	0.33	0.33	MB44_1847-MB44_1852	1955483..1961208	Normal
Putative Pathogenicity Island 17	0.5	0.37	0.5	0.25	MB44_1961-MB44_1968	2069630..2080626	Strong
Putative Pathogenicity Island 18	0.08	0	0.41	0.08	MB44_1996-MB44_2003	2110488..2120950	Weak
Putative Genomic Island 8	0.62	0.2	0.04	0.79	MB44_2077-MB44_2101	2197052..2208797	NA
Putative Genomic Island 9	0.42	1	0	0.57	MB44_2127-MB44_2133	2234082..2240197	NA
Putative Pathogenicity Island 19	0.42	0	0.28	0.57	MB44_2185-MB44_2191	2293080..2304593	Strong
Putative Pathogenicity Island 20	0.07	0	0.28	0.21	MB44_2210-MB44_2223	2321968..2341313	Weak
			C. pseudotuberculosisMB122
Putative Genomic Island	G+C deviation	Codon Usage	Virulence Factors	Hypothetical Proteins	Gene Composition	Position	Prediction
Putative Pathogenicity Island 1	0.16	0	0.33	0.5	MB122_0011-MB122_0017	11992..17645	Normal
Putative Genomic Island 1	0.21	0.15	0.21	0.31	MB122_0022-MB122_0040	19762..38175	NA
Putative Genomic Island 2	0.19	0.06	0.25	0.25	MB122_0137-MB122_0167	127802..161289	NA
Putative Pathogenicity Island 2	0.14	0	0.28	0.42	MB122_0173-MB122_0179	166972..173074	Normal
Putative Pathogenicity Island 3	0.11	0	0.33	0.44	MB122_0185-MB122_0195	178829..198757	Normal
Putative Pathogenicity Island 4	0.18	1	0.45	0.45	MB122_0199-MB122_0211	202101..212802	Strong
Putative Pathogenicity Island 5	0.16	0	0.27	0.33	MB122_0376-MB122_0394	381851..399833	Normal
Putative Pathogenicity Island 6	0.14	0	0.42	0.19	MB122_0406-MB122_0426	413589..432324	Normal
Putative Pathogenicity Island 7	0.08	0	0.38	0.23	MB122_0474-MB122_0504	475760..505900	Normal
Putative Genomic Island 3	0.26	0	0.13	0.46	MB122_0596-MB122_0610	604350..626525	NA
Putative Genomic Island 4	0.33	1	0	1	MB122_0629-MB122_0634	642272..648443	NA
Putative Pathogenicity Island 8	0.37	0	0.62	0.25	MB122_0682-MB122_0689	696760..708299	Strong
Putative Pathogenicity Island 9	0.12	0.37	0.5	0.5	MB122_0720-MB122_0727	752396..761032	Strong
Putative Pathogenicity Island 10	0.05	0.05	0.64	0.29	MB122_0738-MB122_0754	771208..795528	Strong
Putative Genomic Island 5	0.3	0.25	0.25	0.45	MB122_0769-MB122_0791	811262..839092	NA
Putative Genomic Island 6	0.29	0.52	0.17	0.7	MB122_0847-MB122_0864	893325..911740	NA
Putative Pathogenicity Island 11	0.09	0	0.45	0.18	MB122_0891-MB122_0901	935965..950129	Normal
Putative Pathogenicity Island 12	0.14	0	0.28	0.28	MB122_1021-MB122_1027	1074516..1081011	Normal
Putative Genomic Island 7	0.25	0.75	0.12	0.87	MB122_1243-MB122_1250	1317599..1325408	NA
Putative Pathogenicity Island 13	0.14	0	0.71	0.14	MB122_1276-MB122_1282	1352833..1362229	Normal
Putative Pathogenicity Island 14	0.14	0	0.28	0.28	MB122_1647-MB122_1651	1760153..1767323	Normal
Putative Genomic Island 8	0.04	0.08	0.16	0.36	MB122_1742-MB122_1767	1863164..1890320	NA
Putative Genomic Island 9	0.11	0.22	0.11	0.22	MB122_1836-MB122_1841	1958031..1966824	NA
Putative Pathogenicity Island 15	0.55	0.33	0.55	0.33	MB122_1851-MB122_1859	1975063..1986067	Strong
Putative Pathogenicity Island 16	0.17	0	0.35	0.11	MB122_1874-MB122_1893	1998947..2026398	Normal
Putative Genomic Island 10	0.6	0.21	0.04	0.91	MB122_1967-MB122_1991	2102519..2114267	NA
Putative Genomic Island 11	0.33	0.83	0	1	MB122_2016-MB122_2021	2139553..2145754	NA
Putative Genomic Island 12	0.23	0	0.15	0.3	MB122_2073-MB122_2080	2198639..2210154	NA
Putative Pathogenicity Island 17	0.07	0	0.3	0.23	MB122_2099-MB122_2111	2227528..2246875	Weak
Putative Pathogenicity Island 18	0.11	0.17	0.41	0.41	MB122_2133-MB122_2151	2265352..2285625	Strong
Putative Pathogenicity Island 19	0.07	0	0.38	0.23	MB122_2164-MB122_2177	2296191..2318528	Normal
			C. pseudotuberculosisMB154
Putative Genomic Island	G+C deviation	Codon Usage	Virulence Factors	Hypothetical Proteins	Gene Composition	Position	Prediction
Putative Pathogenicity Island 1	0.09	0	0.54	0.09	MB154_0010-MB154_0021	9129..24041	Normal
Putative Pathogenicity Island 2	0.09	0	0.27	0.27	MB154_0130-MB154_0138	141986..149378	Normal
Putative Pathogenicity Island 3	0.16	0	0.33	0.16	MB154_0162-MB154_0167	179517..186444	Weak
Putative Genomic Island 1	0.25	0.75	0.12	0.87	MB154_0224-MB154_0231	245853..253663	NA
Putative Pathogenicity Island 4	0.14	0	0.71	0.14	MB154_0256-MB154_0262	281091..294657	Normal
Putative Genomic Island 2	0.11	0.11	0.22	0.22	MB154_0434-MB154_0442	481600..492361	NA
Putative Genomic Island 3	0.03	0.14	0.14	0.37	MB154_0729-MB154_0753	791493..818701	NA
Putative Genomic Island 4	0.25	0.25	0.12	0.62	MB154_0821-MB154_0830	886449..898692	NA
Putative Pathogenicity Island 5	0.55	0.33	0.55	0.22	MB154_0836-MB154_0844	903481..914478	Strong
Putative Pathogenicity Island 6	0.12	0	0.62	0.12	MB154_0873-MB154_0881	944343..954808	Normal
Putative Genomic Island 5	0.54	0.22	0.04	0.9	MB154_0954-MB154_0977	1030932..1042688	NA
Putative Genomic Island 6	0	0.22	0.22	0.33	MB154_0988-MB154_0998	1052090..1064626	NA
Putative Genomic Island 7	0.22	0.11	0.05	0.33	MB154_1025-MB154_1038	1090010..1112188	NA
Putative Pathogenicity Island 7	0.03	0	0.48	0.22	MB154_1132-MB154_1162	1210648..1240793	Normal
Putative Pathogenicity Island 8	0.15	0	0.36	0.21	MB154_1212-MB154_1231	1284233..1302972	Normal
Putative Pathogenicity Island 9	0.16	0	0.27	0.22	MB154_1247-MB154_1261	1320889..1334711	Normal
Putative Pathogenicity Island 10	0.18	0.63	0.45	0.45	MB154_1427-MB154_1439	1503771..1514472	Strong
Putative Genomic Island 8	0.19	0.04	0.24	0.26	MB154_1458-MB154_1499	1543501..1588776	NA
Putative Pathogenicity Island 11	0.16	0	0.33	0.5	MB154_1622-MB154_1628	1698194..1704598	Normal
Putative Pathogenicity Island 12	0.06	0	0.33	0.33	MB154_1694-MB154_1713	1772745..1802086	Normal
Putative Pathogenicity Island 13	0.23	0	0.38	0.46	MB154_1720-MB154_1734	1805649..1823076	Strong
Putative Pathogenicity Island 14	0.15	0	0.3	0.3	MB154_1777-MB154_1793	1867112..1889107	Normal
Putative Pathogenicity Island 15	0.07	0	0.3	0.23	MB154_1812-MB154_1824	1904860..1924207	Normal
Putative Pathogenicity Island 16	0.2	0	0.3	0.3	MB154_1935-MB154_1947	2032465..2049206	Normal
Putative Pathogenicity Island 17	0.24	0	0.27	0.41	MB154_2068-MB154_2102	2173577..2212902	Normal
Putative Pathogenicity Island 18	0.05	0	0.64	0.29	MB154_2107-MB154_2123	2217146..2241466	Normal
Putative Genomic Island 9	0.12	0.5	0.25	0.62	MB154_2131-MB154_2141	2246715..2260285	NA
Putative Pathogenicity Island 19	0.25	0.12	0.62	0.25	MB154_2173-MB154_2180	2304382..2315921	Strong
Putative Genomic Island 10	0.33	0.16	0	0.33	MB154_2193-MB154_2201	2328342..2340600	NA
Putative Genomic Island 11	0.25	0	0.25	0.25	MB154_2208-MB154_2216	2345689..2355455	NA
			C. pseudotuberculosisMB278
Putative Genomic Island	G+C deviation	Codon Usage	Virulence Factors	Hypothetical Proteins	Gene Composition	Position	Prediction
Putative Pathogenicity Island 1	0.07	0	0.42	0.21	MB278_0029-MB278_0042	26271..48608	Normal
Putative Pathogenicity Island 2	0.16	0	0.33	0.5	MB278_0106-MB278_0112	116746..122400	Normal
Putative Genomic Island 1	0.15	0.1	0.21	0.36	MB278_0117-MB278_0136	124517..142935	NA
Putative Genomic Island 2	0.19	0.09	0.25	0.25	MB278_0234-MB278_0264	232567..266048	NA
Putative Pathogenicity Island 3	0.14	0	0.28	0.42	MB278_0270-MB278_0276	271731..277834	Normal
Putative Pathogenicity Island 4	0.55	0.33	0.55	0.22	MB278_0383-MB278_0391	396970..407968	Strong
Putative Genomic Island 3	0.56	0.21	0.04	0.86	MB278_0499-MB278_0522	524410..536158	NA
Putative Genomic Island 4	0.33	0.83	0	0.83	MB278_0547-MB278_0552	561448..567724	NA
Putative Genomic Island 5	0.26	0.13	0.13	0.46	MB278_0571-MB278_0585	583470..605648	NA
Putative Pathogenicity Island 5	0.14	0	0.42	0.33	MB278_0687-MB278_0707	717429..734234	Normal
Putative Pathogenicity Island 6	0.14	0	0.42	0.19	MB278_0755-MB278_0775	777666..796404	Normal
Putative Pathogenicity Island 7	0.2	0	0.33	0.26	MB278_0791-MB278_0805	814319..828142	Normal
Putative Pathogenicity Island 8	0.06	0.46	0.33	0.26	MB278_0973-MB278_0982	997187..1007887	Strong
Putative Pathogenicity Island 9	0.33	0.26	0.33	0.33	MB278_0986-MB278_1001	1011231..1034415	Strong
Putative Genomic Island 6	0.42	0.28	0.14	0.57	MB278_1056-MB278_1062	1088644..1095129	NA
Putative Pathogenicity Island 10	0.07	0.14	0.28	0.28	MB278_1087-MB278_1100	1116325..1135672	Normal
Putative Genomic Island 7	0.37	0	0.25	0.5	MB278_1118-MB278_1125	1153205..1164557	NA
Putative Genomic Island 8	0.3	0.7	0.2	0.8	MB278_1177-MB278_1186	1217448..1227059	NA
Putative Pathogenicity Island 11	0.1	0	0.3	0.3	MB278_1327-MB278_1336	1371999..1381323	Normal
Putative Pathogenicity Island 12	0.16	0	0.33	0.33	MB278_1345-MB278_1350	1389826..1396320	Normal
Putative Pathogenicity Island 13	0.07	0	0.3	0.23	MB278_1471-MB278_1479	1529052..1536441	Normal
Putative Genomic Island 9	0.12	0.62	0.12	0.87	MB278_1565-MB278_1572	1632917..1640731	NA
Putative Pathogenicity Island 14	0.14	0	0.71	0.14	MB278_1598-MB278_1604	1668155..1677551	Normal
Putative Pathogenicity Island 15	0.16	0	0.33	0.5	MB278_1967-MB278_1972	2075478..2082613	Normal
Putative Genomic Island 10	0.14	0.07	0.1	0.57	MB278_2064-MB278_2092	2178486..2202576	NA
Putative Pathogenicity Island 16	0.05	0.16	0.66	0.27	MB278_2107-MB278_2124	2218305..2242626	Strong
Putative Pathogenicity Island 17	0.12	0.37	0.5	0.5	MB278_2135-MB278_2142	2252807..2261440	Strong
Putative Pathogenicity Island 18	0.14	0	0.71	0.14	MB278_2173-MB278_2179	2305975..2317073	Normal
Putative Genomic Island 11	0.22	0.11	0.11	0.22	MB278_2192-MB278_2201	2329491..2341748	NA
			C. pseudotuberculosisMB295
Putative Genomic Island	G+C deviation	Codon Usage	Virulence Factors	Hypothetical Proteins	Gene Composition	Position	Prediction
Putative Pathogenicity Island 1	0.14	0	0.57	0.14	MB295_0035-MB295_0041	34292..42194	Normal
Putative Pathogenicity Island 2	0.11	0	0.33	0.22	MB295_0144-MB295_0152	148743..158063	Normal
Putative Pathogenicity Island 3	0.07	0	0.3	0.23	MB295_0289-MB295_0297	305768..313157	Weak
Putative Genomic Island 1	0.22	0	0.11	0.88	MB295_0346-MB295_0354	366922..373695	NA
Putative Pathogenicity Island 4	0.14	0	0.71	0.14	MB295_0408-MB295_0414	436915..446310	Normal
Putative Genomic Island 2	0.12	0.06	0.12	0.48	MB295_0876-MB295_0903	946589..970669	NA
Putative Pathogenicity Island 5	0.05	0.16	0.61	0.33	MB295_0918-MB295_0935	986401..1010714	Strong
Putative Pathogenicity Island 6	0.12	0.37	0.5	0.5	MB295_0946-MB295_0953	1020888..1029524	Strong
Putative Pathogenicity Island 7	0.37	0	0.62	0.25	MB295_0986-MB295_0993	1074151..1085185	Strong
Putative Genomic Island 3	0.22	0.11	0.11	0.22	MB295_1006-MB295_1014	1097601..1109858	NA
Putative Genomic Island 4	0.18	0.45	0	0.54	MB295_1041-MB295_1046	1133497..1139663	NA
Putative Genomic Island 5	0.2	0.26	0.13	0.46	MB295_1065-MB295_1080	1155405..1177576	NA
Putative Pathogenicity Island 8	0.2	0	0.45	0.3	MB295_1182-MB295_1201	1289347..1306151	Normal
Putative Pathogenicity Island 9	0.19	0	0.42	0.19	MB295_1250-MB295_1270	1349581..1368314	Normal
Putative Pathogenicity Island 10	0.2	0	0.33	0.26	MB295_1286-MB295_1300	1386229..1400048	Normal
Putative Pathogenicity Island 11	0.17	0.58	0.29	0.35	MB295_1466-MB295_1477	1569078..1579778	Strong
Putative Pathogenicity Island 12	0.09	0	0.36	0.27	MB295_1481-MB295_1491	1583122..1603049	Normal
Putative Pathogenicity Island 13	0.14	0	0.28	0.42	MB295_1497-MB295_1503	1608804..1614905	Normal
Putative Genomic Island 6	0.21	0	0.25	0.31	MB295_1509-MB295_1540	1620588..1654066	NA
Putative Genomic Island 7	0.16	0.16	0.22	0.27	MB295_1637-MB295_1655	1743685..1762095	NA
Putative Pathogenicity Island 14	0.14	0	0.28	0.57	MB295_1660-MB295_1666	1764212..1769864	Normal
Putative Pathogenicity Island 15	0.07	0	0.42	0.21	MB295_1730-MB295_1743	1837992..1860324	Normal
Putative Pathogenicity Island 16	0.1	0	0.3	0.35	MB295_1756-MB295_1776	1870889..1894928	Normal
Putative Pathogenicity Island 17	0.44	0.33	0.44	0.22	MB295_1860-MB295_1868	1979677..1990673	Strong
Putative Pathogenicity Island 18	0.08	0	0.41	0.08	MB295_1896-MB295_1903	2020536..2031008	Weak
Putative Genomic Island 8	0.56	0.39	0.04	0.91	MB295_1976-MB295_2000	2107107..2118848	NA
Putative Pathogenicity Island 19	0	0.33	0.33	0.5	MB295_2011-MB295_2016	2128248..2136831	Normal
Putative Genomic Island 9	0.42	1	0	1	MB295_2024-MB295_2030	2144134..2150249	NA
Putative Pathogenicity Island 20	0.42	0	0.28	0.42	MB295_2082-MB295_2088	2203128..2214641	Normal
			C. pseudotuberculosisMB302
Putative Genomic Island	G+C deviation	Codon Usage	Virulence Factors	Hypothetical Proteins	Gene Composition	Position	Prediction
Putative Pathogenicity Island 1	0.07	0	0.38	0.23	MB302_0027-MB302_0040	25539..47873	Normal
Putative Pathogenicity Island 2	0.16	0	0.33	0.5	MB302_0106-MB302_0112	116006..121659	Normal
Putative Genomic Island 1	0.2	0	0.26	0.23	MB302_0231-MB302_0260	231806..265284	NA
Putative Pathogenicity Island 3	0.14	0	0.28	0.42	MB302_0266-MB302_0272	270967..277069	Normal
Putative Pathogenicity Island 4	0.1	0	0.3	0.4	MB302_0278-MB302_0288	282824..302750	Normal
Putative Pathogenicity Island 5	0.23	1	0.38	0.46	MB302_0292-MB302_0304	306094..316793	Strong
Putative Pathogenicity Island 6	0.2	0	0.33	0.26	MB302_0471-MB302_0485	485831..499651	Normal
Putative Pathogenicity Island 7	0.14	0	0.42	0.19	MB302_0501-MB302_0521	517566..536298	Normal
Putative Pathogenicity Island 8	0.05	0	0.47	0.26	MB302_0569-MB302_0588	579729..596533	Normal
Putative Genomic Island 2	0.26	0.26	0.13	0.46	MB302_0690-MB302_0704	708310..730481	NA
Putative Pathogenicity Island 9	0.25	0	0.37	0.87	MB302_0723-MB302_0730	746224..755993	Strong
Putative Pathogenicity Island 10	0.11	0	0.33	0.22	MB302_0871-MB302_0879	900918..910239	Normal
Putative Genomic Island 3	0.14	0.28	0.14	0.42	MB302_0885-MB302_0892	914883..921849	NA
Putative Pathogenicity Island 11	0.08	0	0.33	0.25	MB302_1018-MB302_1026	1057952..1065341	Normal
Putative Pathogenicity Island 12	0.06	0	0.37	0.18	MB302_1136-MB302_1147	1190194..1206481	Normal
Putative Genomic Island 4	0.07	0.05	0.17	0.43	MB302_1608-MB302_1645	1707366..1742931	NA
Putative Pathogenicity Island 13	0.05	0.17	0.64	0.35	MB302_1650-MB302_1667	1747175..1771489	Strong
Putative Pathogenicity Island 14	0.14	0.42	0.42	0.57	MB302_1679-MB302_1685	1781664..1790298	Strong
Putative Pathogenicity Island 15	0.11	0	0.55	0.11	MB302_1718-MB302_1724	1834434..1845971	Normal
Putative Genomic Island 5	0.28	0.14	0	0.28	MB302_1737-MB302_1745	1858389..1870643	NA
Putative Pathogenicity Island 16	0.16	0	0.33	0.33	MB302_1752-MB302_1757	1875732..1881458	Normal
Putative Pathogenicity Island 17	0.44	0.33	0.55	0.22	MB302_1868-MB302_1876	1990088..2001086	Strong
Putative Pathogenicity Island 18	0.08	0	0.41	0.08	MB302_1904-MB302_1911	2030949..2041411	Normal
Putative Genomic Island 6	0.55	0.35	0	0.95	MB302_1985-MB302_2008	2117518..2129267	NA
Putative Genomic Island 7	0.2	0.4	0	0.5	MB302_2032-MB302_2036	2154551..2160761	NA
Putative Genomic Island 8	0.25	0	0.25	0.5	MB302_2088-MB302_2095	2213644..2225158	NA
			C. pseudotuberculosisMB336
Putative Genomic Island	G+C deviation	Codon Usage	Virulence Factors	Hypothetical Proteins	Gene Composition	Position	Prediction
Putative Pathogenicity Island 1	0.07	0	0.35	0.21	MB336_0027-MB336_0041	25602..47938	Normal
Putative Pathogenicity Island 2	0.16	0	0.33	0.5	MB336_0106-MB336_0112	116071..121724	Normal
Putative Genomic Island 1	0.19	0.09	0.25	0.25	MB336_0234-MB336_0264	231877..265357	NA
Putative Pathogenicity Island 3	0.14	0	0.28	0.42	MB336_0270-MB336_0276	271040..277142	Normal
Putative Pathogenicity Island 4	0.25	1	0.41	0.5	MB336_0296-MB336_0307	306165..316865	Strong
Putative Pathogenicity Island 5	0.2	0	0.33	0.26	MB336_0474-MB336_0488	485909..499730	Normal
Putative Pathogenicity Island 6	0.13	0	0.34	0.17	MB336_0504-MB336_0524	517646..536378	Normal
Putative Pathogenicity Island 7	0.07	0	0.44	0.22	MB336_0572-MB336_0602	579812..609952	Normal
Putative Genomic Island 2	0.23	0	0.11	0.41	MB336_0695-MB336_0709	708404..730578	NA
Putative Pathogenicity Island 8	0.15	0	0.3	0.3	MB336_0778-MB336_0794	795360..815727	Normal
Putative Pathogenicity Island 9	0.07	0	0.3	0.23	MB336_0813-MB336_0825	833100..852450	Normal
Putative Genomic Island 3	0.22	0	0.11	0.66	MB336_0847-MB336_0855	870925..878920	NA
Putative Pathogenicity Island 10	0.22	0	0.66	0.22	MB336_0866-MB336_0874	890385..900974	Strong
Putative Pathogenicity Island 11	0.1	0	0.3	0.3	MB336_0981-MB336_0989	1015024..1022414	Normal
Putative Genomic Island 4	0.12	0.62	0.12	0.87	MB336_1075-MB336_1082	1118882..1126697	NA
Putative Pathogenicity Island 12	0.15	0	0.46	0.07	MB336_1107-MB336_1119	1154119..1167887	Normal
Putative Pathogenicity Island 13	0.5	0	0.5	0.25	MB336_1624-MB336_1632	1700434..1711454	Strong
Putative Pathogenicity Island 14	0.12	0	0.62	0.12	MB336_1661-MB336_1669	1741318..1751781	Normal
Putative Pathogenicity Island 15	0.04	0.04	0.27	0.45	MB336_1707-MB336_1732	1790218..1818934	Normal
Putative Genomic Island 5	0.58	0.25	0.04	0.91	MB336_1742-MB336_1766	1827897..1839639	NA
Putative Genomic Island 6	0	0.22	0.22	0.33	MB336_1777-MB336_1787	1849040..1861573	NA
Putative Pathogenicity Island 16	0.11	0	0.33	0.22	MB336_1936-MB336_1944	2016495..2025814	Normal
Putative Pathogenicity Island 17	0.16	0	0.33	0.33	MB336_1950-MB336_1955	2030458..2040098	Normal
Putative Pathogenicity Island 18	0.21	0.14	0.28	0.46	MB336_2010-MB336_2042	2094328..2133640	Strong
Putative Pathogenicity Island 19	0.05	0.17	0.64	0.29	MB336_2047-MB336_2063	2137884..2162200	Strong
Putative Pathogenicity Island 20	0.1	0.3	0.4	0.5	MB336_2071-MB336_2081	2167446..2181012	Strong
Putative Pathogenicity Island 21	0.25	0	0.62	0.25	MB336_2114-MB336_2121	2225106..2236644	Strong

## Sheet: RIs prediction
			C. pseudotuberculosisMB44
Putative Genomic Island	G+C deviation	Codon Usage	Virulence Factors	Hypothetical Proteins	Gene Composition	Position	Prediction
Putative Resistance Island 1	0.07	0	0.21	0.28	MB44_0034-MB44_0047	34240..56574	Normal
Putative Resistance Island 2	0.14	0	0.14	0.57	MB44_0111-MB44_0117	124700..130352	Strong
Putative Genomic Island 1	0.24	0	0	0.36	MB44_0236-MB44_0260	240499..265188	NA
Putative Resistance Island 3	0.08	0	0.08	0.33	MB44_0278-MB44_0289	282728..302653	Normal
Putative Resistance Island 4	0.27	0.9	0.18	0.54	MB44_0293-MB44_0303	305997..316696	Strong
Putative Resistance Island 5	0.1	0	0.1	0.9	MB44_0449-MB44_0458	474889..480578	Strong
Putative Resistance Island 6	0.15	0	0.15	0.3	MB44_0569-MB44_0588	579622..596424	Normal
Putative Resistance Island 7	0.27	0.63	0.09	0.72	MB44_0727-MB44_0737	746097..755866	Strong
Putative Resistance Island 8	0.11	0	0.22	0.22	MB44_0879-MB44_0887	900792..910110	Normal
Putative Resistance Island 9	0.08	0.08	0.08	0.5	MB44_0927-MB44_0950	951474..973082	Strong
Putative Genomic Island 2	0.25	0.31	0.06	0.31	MB44_0957-MB44_0973	978624..1004767	NA
Putative Resistance Island 10	0.07	0	0.15	0.23	MB44_1100-MB44_1108	1140873..1148262	Normal
Putative Genomic Island 3	0.22	0	0	0.88	MB44_1157-MB44_1165	1202029..1208801	NA
Putative Genomic Island 4	0.25	0.37	0	0.87	MB44_1194-MB44_1201	1242283..1250024	NA
Putative Resistance Island 11	0.12	0	0.25	0.12	MB44_1226-MB44_1233	1277444..1286837	Normal
Putative Genomic Island 5	0.12	0.06	0	0.48	MB44_1701-MB44_1728	1787160..1811240	NA
Putative Resistance Island 12	0.06	0.18	0.18	0.31	MB44_1743-MB44_1758	1826971..1851283	Strong
Putative Resistance Island 13	0.12	0.37	0.12	0.5	MB44_1769-MB44_1776	1861458..1870094	Strong
Putative Resistance Island 14	0.11	0.11	0.11	0.33	MB44_1808-MB44_1817	1914686..1925609	Strong
Putative Genomic Island 6	0.22	0.11	0	0.22	MB44_1832-MB44_1840	1938138..1950394	NA
Putative Resistance Island 15	0.5	0.37	0.37	0.25	MB44_1961-MB44_1968	2069630..2080626	Strong
Putative Resistance Island 16	0.08	0.04	0.08	0.44	MB44_2042-MB44_2067	2159379..2188090	Strong
Putative Genomic Island 7	0.62	0.2	0	0.79	MB44_2077-MB44_2101	2197052..2208797	NA
Putative Genomic Island 8	0.42	1	0	0.57	MB44_2127-MB44_2133	2234082..2240197	NA
Putative Genomic Island 9	0.42	0	0	0.57	MB44_2185-MB44_2191	2293080..2304593	NA
Putative Resistance Island 17	0.07	0	0.07	0.21	MB44_2210-MB44_2223	2321968..2341313	Weak
			C. pseudotuberculosisMB122
Putative Genomic Island	G+C deviation	Codon Usage	Virulence Factors	Hypothetical Proteins	Gene Composition	Position	Prediction
Putative Resistance Island 1	0.16	0	0.16	0.5	MB122_0011-MB122_0017	11992..17645	Normal
Putative Genomic Island 1	0.21	0.15	0.05	0.31	MB122_0022-MB122_0040	19762..38175	NA
Putative Genomic Island 2	0.19	0.06	0	0.25	MB122_0137-MB122_0167	127802..161289	NA
Putative Resistance Island 2	0.18	1	0.27	0.45	MB122_0199-MB122_0211	202101..212802	Strong
Putative Resistance Island 3	0.1	0	0.1	0.9	MB122_0355-MB122_0364	371011..376701	Strong
Putative Resistance Island 4	0.08	0	0.14	0.23	MB122_0474-MB122_0504	475760..505900	Normal
Putative Genomic Island 3	0.26	0	0	0.46	MB122_0596-MB122_0610	604350..626525	NA
Putative Genomic Island 4	0.33	1	0	1	MB122_0629-MB122_0634	642272..648443	NA
Putative Resistance Island 5	0.37	0	0.12	0.25	MB122_0682-MB122_0689	696760..708299	Strong
Putative Resistance Island 6	0.12	0.37	0.12	0.5	MB122_0720-MB122_0727	752396..761032	Strong
Putative Resistance Island 7	0.05	0.05	0.17	0.29	MB122_0738-MB122_0754	771208..795528	Normal
Putative Genomic Island 5	0.3	0.25	0.05	0.45	MB122_0769-MB122_0791	811262..839092	NA
Putative Resistance Island 8	0.09	0	0.09	0.42	MB122_0799-MB122_0820	844632..866242	Normal
Putative Genomic Island 6	0.29	0.52	0.05	0.7	MB122_0847-MB122_0864	893325..911740	NA
Putative Resistance Island 9	0.09	0	0.18	0.18	MB122_0891-MB122_0901	935965..950129	Normal
Putative Resistance Island 10	0.14	0	0.28	0.28	MB122_1021-MB122_1027	1074516..1081011	Normal
Putative Resistance Island 11	0.09	0	0.18	0.27	MB122_1150-MB122_1158	1213739..1221130	Normal
Putative Genomic Island 7	0.25	0.75	0	0.87	MB122_1243-MB122_1250	1317599..1325408	NA
Putative Resistance Island 12	0.14	0	0.28	0.14	MB122_1276-MB122_1282	1352833..1362229	Normal
Putative Genomic Island 8	0	0.25	0	0	MB122_1438-MB122_1441	1532190..1538823	NA
Putative Genomic Island 9	0.04	0.08	0	0.36	MB122_1742-MB122_1767	1863164..1890320	NA
Putative Resistance Island 13	0.11	0.22	0.11	0.22	MB122_1836-MB122_1841	1958031..1966824	Normal
Putative Resistance Island 14	0.55	0.33	0.33	0.33	MB122_1851-MB122_1859	1975063..1986067	Strong
Putative Resistance Island 15	0.17	0	0.11	0.11	MB122_1874-MB122_1893	1998947..2026398	Normal
Putative Resistance Island 16	0.04	0.04	0.08	0.5	MB122_1932-MB122_1957	2064836..2093554	Strong
Putative Genomic Island 10	0.6	0.21	0	0.91	MB122_1967-MB122_1991	2102519..2114267	NA
Putative Genomic Island 11	0.33	0.83	0	1	MB122_2016-MB122_2021	2139553..2145754	NA
Putative Genomic Island 12	0.23	0	0	0.3	MB122_2073-MB122_2080	2198639..2210154	NA
Putative Resistance Island 17	0.07	0	0.07	0.23	MB122_2099-MB122_2111	2227528..2246875	Weak
Putative Genomic Island 13	0.11	0.17	0.05	0.41	MB122_2133-MB122_2151	2265352..2285625	NA
Putative Resistance Island 18	0.07	0	0.15	0.23	MB122_2164-MB122_2177	2296191..2318528	Normal
			C. pseudotuberculosisMB154
Putative Genomic Island	G+C deviation	Codon Usage	Virulence Factors	Hypothetical Proteins	Gene Composition	Position	Prediction
Putative Resistance Island 1	0.09	0	0.27	0.09	MB154_0010-MB154_0021	9129..24041	Normal
Putative Resistance Island 2	0.09	0	0.18	0.27	MB154_0130-MB154_0138	141986..149378	Normal
Putative Genomic Island 1	0.25	0.75	0	0.87	MB154_0224-MB154_0231	245853..253663	NA
Putative Resistance Island 3	0.14	0	0.28	0.14	MB154_0256-MB154_0262	281091..294657	Normal
Putative Genomic Island 2	0.16	0.16	0	0	MB154_0309-MB154_0316	339523..350533	NA
Putative Genomic Island 3	0	0.16	0	0	MB154_0420-MB154_0427	460465..475941	NA
Putative Resistance Island 4	0.11	0.11	0.11	0.22	MB154_0434-MB154_0442	481600..492361	Normal
Putative Genomic Island 4	0.03	0.14	0	0.37	MB154_0729-MB154_0753	791493..818701	NA
Putative Resistance Island 5	0.25	0.25	0.12	0.62	MB154_0821-MB154_0830	886449..898692	Strong
Putative Resistance Island 6	0.55	0.33	0.33	0.22	MB154_0836-MB154_0844	903481..914478	Strong
Putative Resistance Island 7	0.04	0	0.09	0.47	MB154_0919-MB154_0944	993251..1021967	Normal
Putative Genomic Island 5	0.54	0.22	0	0.9	MB154_0954-MB154_0977	1030932..1042688	NA
Putative Genomic Island 6	0	0.22	0	0.33	MB154_0988-MB154_0998	1052090..1064626	NA
Putative Genomic Island 7	0.22	0.11	0	0.33	MB154_1025-MB154_1038	1090010..1112188	NA
Putative Resistance Island 8	0.03	0	0.18	0.22	MB154_1132-MB154_1162	1210648..1240793	Normal
Putative Resistance Island 9	0.14	0	0.14	0.57	MB154_1180-MB154_1188	1257763..1265346	Strong
Putative Resistance Island 10	0.1	0	0.1	0.9	MB154_1273-MB154_1282	1339861..1345551	Strong
Putative Resistance Island 11	0.18	0.63	0.27	0.45	MB154_1427-MB154_1439	1503771..1514472	Strong
Putative Genomic Island 8	0.19	0.04	0	0.26	MB154_1458-MB154_1499	1543501..1588776	NA
Putative Resistance Island 12	0.16	0	0.16	0.5	MB154_1622-MB154_1628	1698194..1704598	Strong
Putative Resistance Island 13	0.06	0	0.13	0.33	MB154_1694-MB154_1713	1772745..1802086	Normal
Putative Resistance Island 14	0.23	0	0.07	0.46	MB154_1720-MB154_1734	1805649..1823076	Strong
Putative Resistance Island 15	0.15	0	0.15	0.3	MB154_1777-MB154_1793	1867112..1889107	Normal
Putative Resistance Island 16	0.07	0	0.07	0.23	MB154_1812-MB154_1824	1904860..1924207	Normal
Putative Resistance Island 17	0.12	0	0.12	0.62	MB154_1846-MB154_1858	1942683..1957927	Strong
Putative Resistance Island 18	0.2	0	0.1	0.3	MB154_1935-MB154_1947	2032465..2049206	Normal
Putative Resistance Island 19	0.08	0	0.08	0.32	MB154_2036-MB154_2060	2142046..2168034	Normal
Putative Resistance Island 20	0.24	0	0.13	0.41	MB154_2068-MB154_2102	2173577..2212902	Strong
Putative Resistance Island 21	0.05	0	0.17	0.29	MB154_2107-MB154_2123	2217146..2241466	Normal
Putative Genomic Island 9	0.12	0.5	0	0.62	MB154_2131-MB154_2141	2246715..2260285	NA
Putative Resistance Island 22	0.25	0.12	0.12	0.25	MB154_2173-MB154_2180	2304382..2315921	Strong
Putative Genomic Island 10	0.33	0.16	0	0.33	MB154_2193-MB154_2201	2328342..2340600	NA
Putative Genomic Island 11	0.25	0	0	0.25	MB154_2208-MB154_2216	2345689..2355455	NA
			C. pseudotuberculosisMB278
Putative Genomic Island	G+C deviation	Codon Usage	Virulence Factors	Hypothetical Proteins	Gene Composition	Position	Prediction
Putative Resistance Island 1	0.07	0	0.21	0.21	MB278_0029-MB278_0042	26271..48608	Normal
Putative Resistance Island 2	0.16	0	0.16	0.5	MB278_0106-MB278_0112	116746..122400	Normal
Putative Genomic Island 1	0.15	0.1	0.05	0.36	MB278_0117-MB278_0136	124517..142935	NA
Putative Genomic Island 2	0.19	0.09	0	0.25	MB278_0234-MB278_0264	232567..266048	NA
Putative Resistance Island 3	0.55	0.33	0.33	0.22	MB278_0383-MB278_0391	396970..407968	Strong
Putative Resistance Island 4	0.07	0.03	0.07	0.46	MB278_0464-MB278_0489	486729..515447	Strong
Putative Genomic Island 3	0.56	0.21	0	0.86	MB278_0499-MB278_0522	524410..536158	NA
Putative Genomic Island 4	0.33	0.83	0	0.83	MB278_0547-MB278_0552	561448..567724	NA
Putative Genomic Island 5	0.26	0.13	0	0.46	MB278_0571-MB278_0585	583470..605648	NA
Putative Resistance Island 5	0.14	0	0.14	0.33	MB278_0687-MB278_0707	717429..734234	Normal
Putative Resistance Island 6	0.12	0	0.12	0.37	MB278_0725-MB278_0733	751200..758781	Normal
Putative Resistance Island 7	0.1	0	0.1	0.8	MB278_0817-MB278_0826	833292..838982	Strong
Putative Resistance Island 8	0.06	0.46	0.2	0.26	MB278_0973-MB278_0982	997187..1007887	Strong
Putative Genomic Island 6	0.33	0.26	0.06	0.33	MB278_0986-MB278_1001	1011231..1034415	NA
Putative Resistance Island 9	0.12	0	0.12	0.5	MB278_1008-MB278_1016	1039955..1049124	Strong
Putative Genomic Island 7	0.42	0.28	0	0.57	MB278_1056-MB278_1062	1088644..1095129	NA
Putative Genomic Island 8	0.07	0.14	0.07	0.28	MB278_1087-MB278_1100	1116325..1135672	NA
Putative Genomic Island 9	0.37	0	0	0.5	MB278_1118-MB278_1125	1153205..1164557	NA
Putative Resistance Island 10	0.3	0.7	0.1	0.8	MB278_1177-MB278_1186	1217448..1227059	Strong
Putative Resistance Island 11	0.1	0	0.2	0.3	MB278_1327-MB278_1336	1371999..1381323	Normal
Putative Resistance Island 12	0.16	0	0.33	0.33	MB278_1345-MB278_1350	1389826..1396320	Strong
Putative Resistance Island 13	0.07	0	0.15	0.23	MB278_1471-MB278_1479	1529052..1536441	Normal
Putative Genomic Island 10	0.12	0.62	0	0.87	MB278_1565-MB278_1572	1632917..1640731	NA
Putative Resistance Island 14	0.14	0	0.28	0.14	MB278_1598-MB278_1604	1668155..1677551	Normal
Putative Genomic Island 11	0.14	0.07	0	0.57	MB278_2064-MB278_2092	2178486..2202576	NA
Putative Resistance Island 15	0.05	0.16	0.16	0.27	MB278_2107-MB278_2124	2218305..2242626	Strong
Putative Resistance Island 16	0.12	0.37	0.12	0.5	MB278_2135-MB278_2142	2252807..2261440	Strong
Putative Resistance Island 17	0.14	0	0.14	0.14	MB278_2173-MB278_2179	2305975..2317073	Normal
Putative Genomic Island 12	0.22	0.11	0	0.22	MB278_2192-MB278_2201	2329491..2341748	NA
			C. pseudotuberculosisMB295
Putative Genomic Island	G+C deviation	Codon Usage	Virulence Factors	Hypothetical Proteins	Gene Composition	Position	Prediction
Putative Resistance Island 1	0.14	0	0.14	0.14	MB295_0035-MB295_0041	34292..42194	Normal
Putative Resistance Island 2	0.11	0	0.22	0.22	MB295_0144-MB295_0152	148743..158063	Normal
Putative Resistance Island 3	0.07	0	0.15	0.23	MB295_0289-MB295_0297	305768..313157	Normal
Putative Genomic Island 1	0.22	0	0	0.88	MB295_0346-MB295_0354	366922..373695	NA
Putative Resistance Island 4	0.14	0	0.28	0.14	MB295_0408-MB295_0414	436915..446310	Normal
Putative Genomic Island 2	0.12	0.06	0	0.48	MB295_0876-MB295_0903	946589..970669	NA
Putative Resistance Island 5	0.05	0.16	0.16	0.33	MB295_0918-MB295_0935	986401..1010714	Strong
Putative Resistance Island 6	0.12	0.37	0.12	0.5	MB295_0946-MB295_0953	1020888..1029524	Strong
Putative Resistance Island 7	0.37	0	0.12	0.25	MB295_0986-MB295_0993	1074151..1085185	Strong
Putative Genomic Island 3	0.22	0.11	0	0.22	MB295_1006-MB295_1014	1097601..1109858	NA
Putative Genomic Island 4	0.18	0.45	0	0.54	MB295_1041-MB295_1046	1133497..1139663	NA
Putative Genomic Island 5	0.2	0.26	0	0.46	MB295_1065-MB295_1080	1155405..1177576	NA
Putative Resistance Island 8	0.2	0	0.15	0.3	MB295_1182-MB295_1201	1289347..1306151	Strong
Putative Resistance Island 9	0.1	0	0.1	0.9	MB295_1311-MB295_1320	1405197..1410887	Strong
Putative Resistance Island 10	0.17	0.58	0.17	0.35	MB295_1466-MB295_1477	1569078..1579778	Strong
Putative Resistance Island 11	0.09	0	0.09	0.27	MB295_1481-MB295_1491	1583122..1603049	Normal
Putative Genomic Island 6	0.21	0	0	0.31	MB295_1509-MB295_1540	1620588..1654066	NA
Putative Genomic Island 7	0.16	0.16	0.05	0.27	MB295_1637-MB295_1655	1743685..1762095	NA
Putative Resistance Island 12	0.14	0	0.14	0.57	MB295_1660-MB295_1666	1764212..1769864	Strong
Putative Resistance Island 13	0.07	0	0.21	0.21	MB295_1730-MB295_1743	1837992..1860324	Normal
Putative Resistance Island 14	0.1	0	0.1	0.35	MB295_1756-MB295_1776	1870889..1894928	Normal
Putative Resistance Island 15	0.44	0.33	0.33	0.22	MB295_1860-MB295_1868	1979677..1990673	Strong
Putative Resistance Island 16	0.03	0.03	0.07	0.5	MB295_1941-MB295_1966	2069433..2098145	Strong
Putative Genomic Island 8	0.56	0.39	0	0.91	MB295_1976-MB295_2000	2107107..2118848	NA
Putative Genomic Island 9	0	0.33	0	0.5	MB295_2011-MB295_2016	2128248..2136831	NA
Putative Genomic Island 10	0.42	1	0	1	MB295_2024-MB295_2030	2144134..2150249	NA
Putative Genomic Island 11	0.42	0	0	0.42	MB295_2082-MB295_2088	2203128..2214641	NA
Putative Resistance Island 17	0.16	0	0.16	0.33	MB295_2193-MB295_2199	2318565..2327731	Normal
			C. pseudotuberculosisMB302
Putative Genomic Island	G+C deviation	Codon Usage	Virulence Factors	Hypothetical Proteins	Gene Composition	Position	Prediction
Putative Resistance Island 1	0.07	0	0.15	0.23	MB302_0027-MB302_0040	25539..47873	Normal
Putative Resistance Island 2	0.16	0	0.16	0.5	MB302_0106-MB302_0112	116006..121659	Strong
Putative Resistance Island 3	0.14	0	0.07	0.4	MB302_0144-MB302_0188	151929..191034	Strong
Putative Genomic Island 1	0.2	0	0	0.23	MB302_0231-MB302_0260	231806..265284	NA
Putative Resistance Island 4	0.23	1	0.23	0.46	MB302_0292-MB302_0304	306094..316793	Strong
Putative Genomic Island 2	0.2	0	0.06	0.26	MB302_0471-MB302_0485	485831..499651	NA
Putative Resistance Island 5	0.12	0	0.12	0.5	MB302_0543-MB302_0551	555181..562763	Strong
Putative Resistance Island 6	0.05	0	0.15	0.26	MB302_0569-MB302_0588	579729..596533	Normal
Putative Genomic Island 3	0.26	0.26	0	0.46	MB302_0690-MB302_0704	708310..730481	NA
Putative Resistance Island 7	0.25	0	0.12	0.87	MB302_0723-MB302_0730	746224..755993	Strong
Putative Resistance Island 8	0.11	0	0.22	0.22	MB302_0871-MB302_0879	900918..910239	Normal
Putative Genomic Island 4	0.14	0.28	0	0.42	MB302_0885-MB302_0892	914883..921849	NA
Putative Resistance Island 9	0.08	0	0.16	0.25	MB302_1018-MB302_1026	1057952..1065341	Normal
Putative Resistance Island 10	0.06	0	0.18	0.18	MB302_1136-MB302_1147	1190194..1206481	Normal
Putative Resistance Island 11	0.07	0.05	0.07	0.43	MB302_1608-MB302_1645	1707366..1742931	Strong
Putative Resistance Island 12	0.05	0.17	0.17	0.35	MB302_1650-MB302_1667	1747175..1771489	Strong
Putative Genomic Island 5	0.14	0.42	0	0.57	MB302_1679-MB302_1685	1781664..1790298	NA
Putative Resistance Island 13	0.11	0	0.11	0.11	MB302_1718-MB302_1724	1834434..1845971	Weak
Putative Genomic Island 6	0.28	0.14	0	0.28	MB302_1737-MB302_1745	1858389..1870643	NA
Putative Resistance Island 14	0.44	0.33	0.33	0.22	MB302_1868-MB302_1876	1990088..2001086	Strong
Putative Resistance Island 15	0.04	0.04	0.08	0.44	MB302_1949-MB302_1975	2079844..2108556	Strong
Putative Genomic Island 7	0.55	0.35	0	0.95	MB302_1985-MB302_2008	2117518..2129267	NA
Putative Genomic Island 8	0.2	0.4	0	0.5	MB302_2032-MB302_2036	2154551..2160761	NA
Putative Genomic Island 9	0.25	0	0	0.5	MB302_2088-MB302_2095	2213644..2225158	NA
Putative Resistance Island 16	0.08	0	0.08	0.34	MB302_2183-MB302_2204	2316645..2338252	Normal
			C. pseudotuberculosisMB336
Putative Genomic Island	G+C deviation	Codon Usage	Virulence Factors	Hypothetical Proteins	Gene Composition	Position	Prediction
Putative Resistance Island 1	0.07	0	0.14	0.21	MB336_0027-MB336_0041	25602..47938	Normal
Putative Resistance Island 2	0.16	0	0.16	0.5	MB336_0106-MB336_0112	116071..121724	Strong
Putative Genomic Island 1	0.19	0.09	0	0.25	MB336_0234-MB336_0264	231877..265357	NA
Putative Resistance Island 3	0.25	1	0.25	0.5	MB336_0296-MB336_0307	306165..316865	Strong
Putative Resistance Island 4	0.12	0	0.12	0.5	MB336_0546-MB336_0554	555262..562845	Strong
Putative Resistance Island 5	0.07	0	0.18	0.22	MB336_0572-MB336_0602	579812..609952	Normal
Putative Genomic Island 2	0.23	0	0	0.41	MB336_0695-MB336_0709	708404..730578	NA
Putative Resistance Island 6	0.15	0	0.15	0.3	MB336_0778-MB336_0794	795360..815727	Normal
Putative Resistance Island 7	0.07	0	0.07	0.23	MB336_0813-MB336_0825	833100..852450	Normal
Putative Genomic Island 3	0.22	0	0	0.66	MB336_0847-MB336_0855	870925..878920	NA
Putative Resistance Island 8	0.22	0	0.33	0.22	MB336_0866-MB336_0874	890385..900974	Strong
Putative Resistance Island 9	0.1	0	0.2	0.3	MB336_0981-MB336_0989	1015024..1022414	Normal
Putative Genomic Island 4	0.12	0.62	0	0.87	MB336_1075-MB336_1082	1118882..1126697	NA
Putative Resistance Island 10	0.15	0	0.07	0.3	MB336_1358-MB336_1367	1421425..1431321	Normal
Putative Resistance Island 11	0.15	0	0.07	0.38	MB336_1608-MB336_1618	1683406..1695645	Normal
Putative Resistance Island 12	0.5	0	0.37	0.25	MB336_1624-MB336_1632	1700434..1711454	Strong
Putative Resistance Island 13	0.04	0.04	0.09	0.45	MB336_1707-MB336_1732	1790218..1818934	Strong
Putative Genomic Island 5	0.58	0.25	0	0.91	MB336_1742-MB336_1766	1827897..1839639	NA
Putative Genomic Island 6	0	0.22	0	0.33	MB336_1777-MB336_1787	1849040..1861573	NA
Putative Resistance Island 14	0.11	0	0.22	0.22	MB336_1936-MB336_1944	2016495..2025814	Normal
Putative Resistance Island 15	0.1	0	0.1	0.42	MB336_1981-MB336_2002	2067180..2088788	Strong
Putative Resistance Island 16	0.21	0.14	0.14	0.46	MB336_2010-MB336_2042	2094328..2133640	Strong
Putative Resistance Island 17	0.05	0.17	0.17	0.29	MB336_2047-MB336_2063	2137884..2162200	Strong
Putative Resistance Island 18	0.1	0.3	0.1	0.5	MB336_2071-MB336_2081	2167446..2181012	Strong
Putative Resistance Island 19	0.25	0	0.12	0.25	MB336_2114-MB336_2121	2225106..2236644	Normal

## Sheet: MB44_virulenceDB
locus_tag	Product
MB66_0001	7463|vfid|8812|vsiid|10730|ssid|chromosomal_replication_initiation_	0.37	345	210	7	258	601	132	470	2e-72	239
MB66_0002	No Hits Found
MB66_0003	No Hits Found
MB66_0004	No Hits Found
MB66_0005	No Hits Found
MB66_0006	No Hits Found
MB66_0007	No Hits Found
MB66_0008	No Hits Found
MB66_0009	No Hits Found
MB66_0010	No Hits Found
MB66_0011	No Hits Found
MB66_0012	No Hits Found
MB66_0013	No Hits Found
MB66_0015	No Hits Found
MB66_0016	18797|vfid|42183|vsiid|63020|ssid|ribose_ABC_transporter_permease_[	0.28	312	206	17	42	350	10	307	4e-21	92.0
MB66_0017	18508|vfid|41605|vsiid|62442|ssid|ribose_ABC_transporter,	0.26	229	163	6	9	245	3	491	2e-18	83.6
MB66_0018	No Hits Found
MB66_0019	No Hits Found
MB66_0020	No Hits Found
MB66_0021	26425|vfid|62797|vsiid|83665|ssid|rhomboid-	0.25	154	102	13	54	199	74	222	5e-09	55.1
MB66_0022	No Hits Found
MB66_0023	No Hits Found
MB66_0024	No Hits Found
MB66_0025	No Hits Found
MB66_0026	No Hits Found
MB66_0027	No Hits Found
MB66_0028	No Hits Found
MB66_0029	No Hits Found
MB66_0030	No Hits Found
MB66_0032	No Hits Found
MB66_0033	No Hits Found
MB66_0034	No Hits Found
MB66_0035	No Hits Found
MB66_0036	No Hits Found
MB66_0037	No Hits Found
MB66_0038	7315|vfid|8515|vsiid|10433|ssid|ATP-	0.48	266	135	2	19	284	2	265	1e-91	272
MB66_0040	8682|vfid|11246|vsiid|14151|ssid|VFDB_fepD_iron-	0.46	298	158	1	15	312	31	327	4e-67	213
MB66_0041	7598|vfid|9082|vsiid|11000|ssid|iron_compound_ABC_transporter,	0.38	277	163	7	80	349	45	321	7e-63	202
MB66_0042	No Hits Found
MB66_0043	14152|vfid|22754|vsiid|43133|ssid|VFDB_ppkA|serine/threonine	0.36	275	159	15	9	283	8	267	5e-47	178
MB66_0044	14152|vfid|22754|vsiid|43133|ssid|VFDB_ppkA|serine/threonine	0.32	292	180	16	20	310	8	284	3e-39	152
MB66_0045	24427|vfid|58781|vsiid|79648|ssid|hypothetical_protein_SPA0959_[Sal	0.28	383	218	57	131	475	243	606	8e-24	104
MB66_0046	No Hits Found
MB66_0047	14153|vfid|22756|vsiid|43136|ssid|VFDB_PA0075_PppA_[Pseudomonas_aer	0.35	228	136	10	10	231	15	238	1e-32	124
MB66_0048	No Hits Found
MB66_0049	No Hits Found
MB66_0050	No Hits Found
MB66_0051	No Hits Found
MB66_0052	No Hits Found
MB66_0053	No Hits Found
MB66_0054	No Hits Found
MB66_0055	No Hits Found
MB66_0056	No Hits Found
MB66_0057	No Hits Found
MB66_0058	No Hits Found
MB66_0059	18584|vfid|41757|vsiid|62594|ssid|alpha_amylase_family_protein_[Str	0.31	211	119	25	19	224	8	198	5e-28	117
MB66_0060	No Hits Found
MB66_0062	No Hits Found
MB66_0063	No Hits Found
MB66_0064	No Hits Found
MB66_0065	18007|vfid|40603|vsiid|61440|ssid|RNA_polymerase_sigma_factor_RpoE_	0.29	164	114	1	22	184	47	210	5e-21	85.9
MB66_0066	No Hits Found
MB66_0067	No Hits Found
MB66_0070	18916|vfid|42421|vsiid|63258|ssid|hypothetical_protein_gbs0234_[Str	0.34	195	123	5	24	213	13	207	1e-27	103
MB66_0071	18634|vfid|41857|vsiid|62694|ssid|amino_acid_ABC_transporter,	0.29	189	130	3	8	196	19	204	2e-20	84.7
MB66_0072	18635|vfid|41859|vsiid|62696|ssid|amino_acid_ABC_transporter,	0.48	225	115	1	40	264	21	244	5e-74	231
MB66_0073	No Hits Found
MB66_0074	No Hits Found
MB66_0075	No Hits Found
MB66_0076	No Hits Found
MB66_0077	No Hits Found
MB66_0078	16137|vfid|36864|vsiid|57701|ssid|hypothetical_protein_NCgl1284_[Co	0.57	144	60	1	1	143	1	144	2e-57	174
MB66_0079	No Hits Found
MB66_0080	No Hits Found
MB66_0081	No Hits Found
MB66_0082	No Hits Found
MB66_0083	No Hits Found
MB66_0084	No Hits Found
MB66_0085	No Hits Found
MB66_0086	No Hits Found
MB66_0087	No Hits Found
MB66_0088	No Hits Found
MB66_0089	No Hits Found
MB66_0090	No Hits Found
MB66_0091	18760|vfid|42109|vsiid|62946|ssid|hypothetical_protein_SAG1984_[Str	0.34	182	119		173	354	3	184	6e-36	129
MB66_0092	No Hits Found
MB66_0093	No Hits Found
MB66_0094	No Hits Found
MB66_0095	No Hits Found
MB66_0096	No Hits Found
MB66_0097	No Hits Found
MB66_0098	No Hits Found
MB66_0099	No Hits Found
MB66_0100	18874|vfid|42337|vsiid|63174|ssid|hypothetical_protein_gbs0191_[Str	0.29	148	105		2	149	530	677	4e-18	83.6
MB66_0101	18876|vfid|42341|vsiid|63178|ssid|ascorbate-	0.48	432	204	18	9	440	6	419	e-127	378
MB66_0102	No Hits Found
MB66_0103	No Hits Found
MB66_0104	No Hits Found
MB66_0105	19086|vfid|42761|vsiid|63598|ssid|oxidoreductase_[Streptomyces_coel	0.47	240	114	11	2	231	11	249	1e-63	198
MB66_0106	No Hits Found
MB66_0107	No Hits Found
MB66_0108	No Hits Found
MB66_0109	No Hits Found
MB66_0110	No Hits Found
MB66_0111	No Hits Found
MB66_0112	No Hits Found
MB66_0113	No Hits Found
MB66_0114	No Hits Found
MB66_0115	No Hits Found
MB66_0116	No Hits Found
MB66_0117	No Hits Found
MB66_0118	No Hits Found
MB66_0119	No Hits Found
MB66_0120	3211|vfid|4028|vsiid|4592|ssid|<locus|BPSL2791|start|3338653|end|33	0.27	196	128	15	9	197	8	195	2e-08	53.5
MB66_0121	No Hits Found
MB66_0122	No Hits Found
MB66_0123	No Hits Found
MB66_0124	No Hits Found
MB66_0125	No Hits Found
MB66_0126	No Hits Found
MB66_0127	No Hits Found
MB66_0128	10493|vfid|17198|vsiid|24894|ssid|sp|P96116|TROA_TREPA_Periplasmic_	0.33	310	194	13	19	323	7	308	1e-59	192
MB66_0129	17448|vfid|39485|vsiid|60322|ssid|ABC_transporter,	0.41	230	134	1	5	233	7	236	2e-63	197
MB66_0130	7628|vfid|9142|vsiid|11060|ssid|chelated_iron_transport_system_memb	0.28	286	173	32	10	291	12	269	6e-26	103
MB66_0131	7628|vfid|9142|vsiid|11060|ssid|chelated_iron_transport_system_memb	0.31	276	168	21	9	282	22	278	2e-38	136
MB66_0132	10493|vfid|17198|vsiid|24894|ssid|sp|P96116|TROA_TREPA_Periplasmic_	0.31	335	190	39	8	337	5	305	4e-53	176
MB66_0133	No Hits Found
MB66_0134	8734|vfid|11351|vsiid|14308|ssid|O-ANTIGEN_EXPORT_SYSTEM_ATP-	0.44	205	112	1	45	248	46	250	2e-59	188
MB66_0135	8733|vfid|11349|vsiid|14306|ssid|VFDB_wzm_O-	0.27	220	148	12	48	263	15	226	6e-21	89.7
MB66_0136	No Hits Found
MB66_0137	2478|vfid|2694|vsiid|3024|ssid|VFDB_mas_multifunctional_mycocerosic_a	0.26	300	206	14	26	315	1446	1741	2e-19	89.0
MB66_0138	16229|vfid|37048|vsiid|57885|ssid|hypothetical_protein_c2452_[Esche	0.24	276	166	42	53	309	88	340	3e-07	51.6
MB66_0139	No Hits Found
MB66_0140	No Hits Found
MB66_0141	No Hits Found
MB66_0142	No Hits Found
MB66_0143	No Hits Found
MB66_0144	No Hits Found
MB66_0145	No Hits Found
MB66_0146	8283|vfid|10438|vsiid|12935|ssid|VFDB_Cj1437c|putative	0.28	269	181	10	9	272	16	279	3e-28	112
MB66_0147	No Hits Found
MB66_0148	No Hits Found
MB66_0149	No Hits Found
MB66_0150	No Hits Found
MB66_0151	18872|vfid|42333|vsiid|63170|ssid|hypothetical_protein_gbs0189_[Str	0.42	127	72	1	8	134	525	650	3e-28	108
MB66_0152	No Hits Found
MB66_0153	No Hits Found
MB66_0154	No Hits Found
MB66_0155	18491|vfid|41571|vsiid|62408|ssid|GntR_family_transcriptional_regul	0.22	376	236	57	34	386	7	348	1e-13	72.4
MB66_0156	No Hits Found
MB66_0157	No Hits Found
MB66_0158	No Hits Found
MB66_0159	No Hits Found
MB66_0160	No Hits Found
MB66_0161	No Hits Found
MB66_0162	15755|vfid|36100|vsiid|56937|ssid|queuine_tRNA-	0.35	191	116	8	215	404	6	189	7e-36	130
MB66_0163	18795|vfid|42179|vsiid|63016|ssid|glutamyl-	0.31	240	140	25	1	220	26	260	3e-26	106
MB66_0164	13943|vfid|22333|vsiid|42503|ssid|VFDB_orf49|hypothetical protein	0.31	423	275	16	20	438	14	424	5e-55	189
MB66_0165	No Hits Found
MB66_0166	No Hits Found
MB66_0167	20927|vfid|46442|vsiid|67279|ssid|2,5-dichloro-2,	0.34	249	154	8	3	244	4	251	2e-34	124
MB66_0168	No Hits Found
MB66_0169	No Hits Found
MB66_0170	No Hits Found
MB66_0171	No Hits Found
MB66_0172	No Hits Found
MB66_0173	No Hits Found
MB66_0174	13943|vfid|22333|vsiid|42503|ssid|VFDB_orf49|hypothetical protein	0.31	429	272	20	4	424	8	424	6e-52	180
MB66_0175	No Hits Found
MB66_0176	No Hits Found
MB66_0177	No Hits Found
MB66_0178	20443|vfid|45474|vsiid|66311|ssid|4-	0.35	179	107	8	70	243	225	400	6e-28	110
MB66_0179	No Hits Found
MB66_0180	No Hits Found
MB66_0181	No Hits Found
MB66_0182	No Hits Found
MB66_0183	No Hits Found
MB66_0184	7464|vfid|8814|vsiid|10732|ssid|putative_oxidoreductase_[Bacteroide	0.33	192	119	9	1	189	1	186	2e-27	105
MB66_0185	No Hits Found
MB66_0186	No Hits Found
MB66_0187	No Hits Found
MB66_0189	No Hits Found
MB66_0190	No Hits Found
MB66_0191	No Hits Found
MB66_0193	2701|vfid|3141|vsiid|3692|ssid|VFDB_sdrD|Ser-Asp rich	0.41	93	41	13	741	518	572	762	6e-09	60.1
MB66_0194	No Hits Found
MB66_0195	No Hits Found
MB66_0196	No Hits Found
MB66_0198	No Hits Found
MB66_0199	15218|vfid|24416|vsiid|45236|ssid|tr|Q8YIS2|Q8YIS2_BRUME_RNA_polyme	0.35	137	74	15	43	173	34	161	5e-17	74.7
MB66_0200	3404|vfid|4414|vsiid|4978|ssid|<locus|BMEII0893|start|932746|end|93	0.46	491	240	24	22	508	16	486	e-154	448
MB66_0201	No Hits Found
MB66_0203	No Hits Found
MB66_0204	No Hits Found
MB66_0205	No Hits Found
MB66_0206	No Hits Found
MB66_0207	3440|vfid|4486|vsiid|5050|ssid|<locus|BMEII0567|start|597883|end|59	0.33	328	194	24	4	319	9	324	3e-51	173
MB66_0208	No Hits Found
MB66_0209	3401|vfid|4408|vsiid|4972|ssid|<locus|BMEII0565|start|594450|end|59	0.27	266	183	10	1	257	47	311	2e-25	103
MB66_0210	No Hits Found
MB66_0211	16396|vfid|37382|vsiid|58219|ssid|transporter_protein_[Escherichia_	0.31	425	275	17	10	426	1	416	6e-70	228
MB66_0212	15163|vfid|24361|vsiid|45181|ssid|tr|Q81SZ6|Q81SZ6_BACAN_DNA-	0.35	233	141	10	5	231	6	234	1e-39	136
MB66_0213	25484|vfid|60825|vsiid|81692|ssid|VanSD5_[Enterococcus_faecium]|Van	0.27	223	144	17	41	256	164	376	1e-16	77.8
MB66_0214	No Hits Found
MB66_0215	No Hits Found
MB66_0216	No Hits Found
MB66_0217	No Hits Found
MB66_0218	No Hits Found
MB66_0219	No Hits Found
MB66_0220	No Hits Found
MB66_0221	No Hits Found
MB66_0222	No Hits Found
MB66_0223	No Hits Found
MB66_0224	24419|vfid|58766|vsiid|79633|ssid|penicillin-	0.28	582	347	71	74	641	151	675	6e-38	151
MB66_0225	2511|vfid|2760|vsiid|3123|ssid|VFDB_whiB3_transcriptional_regulat	0.32	76	43	8	29	96	16	91	5e-09	49.3
MB66_0226	No Hits Found
MB66_0227	No Hits Found
MB66_0228	No Hits Found
MB66_0229	No Hits Found
MB66_0230	15170|vfid|24368|vsiid|45188|ssid|tr|Q7CFV3|Q7CFV3_YERPE_Cyclic_AMP	0.31	191	122	8	33	219	23	209	3e-27	103
MB66_0232	No Hits Found
MB66_0233	No Hits Found
MB66_0234	No Hits Found
MB66_0235	3252|vfid|4110|vsiid|4674|ssid|<locus|BPSL0808|start|938272|end|939	0.32	146	80	19	219	356	103	237	3e-08	55.1
MB66_0236	No Hits Found
MB66_0237	No Hits Found
MB66_0238	No Hits Found
MB66_0239	8281|vfid|10434|vsiid|12929|ssid|VFDB_Cj1435c|hypothetical protein	0.31	128	87	1	108	234	71	198	6e-17	77.4
MB66_0240	No Hits Found
MB66_0241	3328|vfid|4262|vsiid|4826|ssid|<locus|BPSL1893|start|2254425|end|22	0.4	289	166	6	57	343	87	371	1e-60	201
MB66_0242	No Hits Found
MB66_0243	No Hits Found
MB66_0244	No Hits Found
MB66_0245	No Hits Found
MB66_0246	No Hits Found
MB66_0247	No Hits Found
MB66_0248	No Hits Found
MB66_0249	16196|vfid|36982|vsiid|57819|ssid|cold_shock-	0.68	64	20		4	67	8	71	3e-26	90.5
MB66_0251	No Hits Found
MB66_0252	No Hits Found
MB66_0253	No Hits Found
MB66_0254	21019|vfid|46625|vsiid|67462|ssid|salicyl-	0.22	541	360	60	38	548	4	514	1e-18	88.6
MB66_0255	No Hits Found
MB66_0256	3244|vfid|4094|vsiid|4658|ssid|<locus|BPSL2685|start|3212038|end|32	0.56	287	124	1	2	287	4	290	e-112	326
MB66_0257	2973|vfid|3686|vsiid|4248|ssid|<locus|GBAA1231|start|1189451|end|11	0.35	282	165	17	180	451	3	277	7e-42	149
MB66_0258	2972|vfid|3684|vsiid|4246|ssid|<locus|GBAA1230|start|1188471|end|11	0.46	328	159	17	4	322	2	321	e-101	301
MB66_0259	No Hits Found
MB66_0260	27223|vfid|64380|vsiid|85248|ssid|80_kDa_prolyl_oligopeptidase_[Try	0.3	364	231	21	332	682	339	694	1e-44	170
MB66_0261	2470|vfid|2678|vsiid|3000|ssid|VFDB_fbpA_secreted_antigen_85-	0.3	293	169	36	76	357	58	325	1e-23	99.8
MB66_0263	No Hits Found
MB66_0264	18794|vfid|42177|vsiid|63014|ssid|pyridine_nucleotide-	0.3	460	284	35	5	457	4	435	3e-57	195
MB66_0265	No Hits Found
MB66_0266	No Hits Found
MB66_0267	No Hits Found
MB66_0268	No Hits Found
MB66_0269	No Hits Found
MB66_0270	No Hits Found
MB66_0271	No Hits Found
MB66_0272	No Hits Found
MB66_0273	No Hits Found
MB66_0274	20192|vfid|44972|vsiid|65809|ssid|pyruvate_formate_lyase-	0.38	239	145	3	49	285	23	260	7e-57	183
MB66_0275	20569|vfid|45726|vsiid|66563|ssid|pyruvate_formate_lyase_I_[Salmone	0.58	58	24		25	82	702	759	4e-18	76.6
MB66_0276	20569|vfid|45726|vsiid|66563|ssid|pyruvate_formate_lyase_I_[Salmone	0.56	693	293	8	6	693	5	694	0.0	796
MB66_0277	No Hits Found
MB66_0278	No Hits Found
MB66_0279	7983|vfid|9890|vsiid|12134|ssid|MurB_family_protein_[Enterococcus_f	0.25	147	105	5	58	203	561	703	7e-07	50.8
MB66_0280	7571|vfid|9028|vsiid|10946|ssid|2,	0.26	532	323	68	53	566	52	533	6e-31	126
MB66_0281	8730|vfid|11343|vsiid|14297|ssid|VFDB_wbkA_mannosyltransferase_[Bru	0.26	388	240	44	26	408	16	364	3e-13	70.5
MB66_0282	18484|vfid|41557|vsiid|62394|ssid|phosphoglycerate_mutase_family_	0.31	97	66		1	97	1	97	1e-07	50.4
MB66_0283	15175|vfid|24373|vsiid|45193|ssid|tr|Q84IX2|Q84IX2_YERPS_Sensor_pro	0.33	231	144	10	149	378	234	455	8e-30	119
MB66_0284	15163|vfid|24361|vsiid|45181|ssid|tr|Q81SZ6|Q81SZ6_BACAN_DNA-	0.39	228	137	1	4	230	7	234	2e-56	179
MB66_0285	No Hits Found
MB66_0286	No Hits Found
MB66_0287	No Hits Found
MB66_0288	No Hits Found
MB66_0289	13812|vfid|22071|vsiid|42110|ssid|VFDB_proC|pyrroline-5-carboxylate	0.4	274	142	22	17	269	18	290	3e-51	169
MB66_0291	No Hits Found
MB66_0292	No Hits Found
MB66_0293	No Hits Found
MB66_0294	No Hits Found
MB66_0295	No Hits Found
MB66_0296	No Hits Found
MB66_0297	No Hits Found
MB66_0298	No Hits Found
MB66_0299	No Hits Found
MB66_0300	No Hits Found
MB66_0301	No Hits Found
MB66_0302	No Hits Found
MB66_0303	No Hits Found
MB66_0304	No Hits Found
MB66_0305	No Hits Found
MB66_0306	No Hits Found
MB66_0307	No Hits Found
MB66_0308	No Hits Found
MB66_0309	No Hits Found
MB66_0310	No Hits Found
MB66_0311	No Hits Found
MB66_0312	No Hits Found
MB66_0313	3438|vfid|4482|vsiid|5046|ssid|<locus|BMEII0537|start|562240|end|56	0.4	240	144		1	240	2	241	2e-51	168
MB66_0314	7594|vfid|9074|vsiid|10992|ssid|iron_compound_ABC_transporter,	0.27	339	208	39	1	328	1	311	8e-16	76.6
MB66_0315	3413|vfid|4432|vsiid|4996|ssid|<locus|BMEII0536|start|561287|end|56	0.38	290	161	17	40	320	33	314	1e-45	157
MB66_0316	No Hits Found
MB66_0317	No Hits Found
MB66_0318	No Hits Found
MB66_0319	17466|vfid|39521|vsiid|60358|ssid|1,	0.22	198	137	16	38	219	28	225	7e-08	52.4
MB66_0320	3407|vfid|4420|vsiid|4984|ssid|<locus|BMEII0078|start|78251|end|800	0.25	361	206	62	58	371	235	580	2e-13	70.9
MB66_0321	No Hits Found
MB66_0322	No Hits Found
MB66_0323	No Hits Found
MB66_0324	No Hits Found
MB66_0325	No Hits Found
MB66_0326	No Hits Found
MB66_0327	15514|vfid|35618|vsiid|56455|ssid|putative_ubiquinone/menaquinone_b	0.38	134	75	8	39	164	56	189	7e-16	74.7
MB66_0328	18520|vfid|41629|vsiid|62466|ssid|L-2-	0.3	310	201	14	3	312	2	297	8e-41	144
MB66_0329	No Hits Found
MB66_0330	17465|vfid|39519|vsiid|60356|ssid|heptaprenyl_diphosphate_synthase,	0.3	251	149	25	26	261	10	250	3e-30	117
MB66_0331	No Hits Found
MB66_0332	No Hits Found
MB66_0333	No Hits Found
MB66_0334	No Hits Found
MB66_0335	No Hits Found
MB66_0336	No Hits Found
MB66_0337	20933|vfid|46454|vsiid|67291|ssid|NAD P	0.52	353	166		1	353	10	362	e-118	346
MB66_0338	No Hits Found
MB66_0339	No Hits Found
MB66_0340	No Hits Found
MB66_0341	15169|vfid|24367|vsiid|45187|ssid|tr|Q81NK3|Q81NK3_BACAN_Manganese_	0.32	88	56	3	359	105	132	96	7e-11	63.2
MB66_0342	No Hits Found
MB66_0343	13418|vfid|21277|vsiid|40921|ssid|VFDB_sitB|putative ATP-binding	0.37	224	136	3	4	224	2	225	1e-47	159
MB66_0344	17447|vfid|39483|vsiid|60320|ssid|ABC_transporter,	0.4	265	157	2	18	281	14	277	2e-56	183
MB66_0345	No Hits Found
MB66_0346	No Hits Found
MB66_0347	18839|vfid|42267|vsiid|63104|ssid|DNA-	0.45	293	135	26	333	323	380	286	3e-67	247
MB66_0348	18840|vfid|42269|vsiid|63106|ssid|DNA-	0.71	136	39	93	229	136	144	136	8e-62	231
MB66_0349	No Hits Found
MB66_0350	2500|vfid|2738|vsiid|3090|ssid|VFDB_devR_two_component_transcriptio	0.32	220	132	16	1	220	1	204	2e-32	117
MB66_0351	21750|vfid|53682|vsiid|74549|ssid|hypothetical_protein_pLEW6932_p25	0.37	305	178	14	1	300	1	296	9e-55	180
MB66_0352	No Hits Found
MB66_0353	No Hits Found
MB66_0354	No Hits Found
MB66_0355	No Hits Found
MB66_0356	No Hits Found
MB66_0357	No Hits Found
MB66_0358	No Hits Found
MB66_0359	No Hits Found
MB66_0360	25230|vfid|60339|vsiid|81206|ssid|tetracycline_resistance_protein_[	0.27	691	432	67	9	697	1	626	7e-83	275
MB66_0361	No Hits Found
MB66_0362	25269|vfid|60410|vsiid|81277|ssid|ribosomal_protection_tetracycline	0.34	153	89	11	13	161	4	149	4e-15	76.6
MB66_0363	No Hits Found
MB66_0364	No Hits Found
MB66_0365	No Hits Found
MB66_0366	No Hits Found
MB66_0367	No Hits Found
MB66_0368	No Hits Found
MB66_0369	No Hits Found
MB66_0370	No Hits Found
MB66_0371	No Hits Found
MB66_0372	No Hits Found
MB66_0373	No Hits Found
MB66_0374	No Hits Found
MB66_0375	No Hits Found
MB66_0376	No Hits Found
MB66_0377	No Hits Found
MB66_0378	No Hits Found
MB66_0379	No Hits Found
MB66_0380	No Hits Found
MB66_0381	No Hits Found
MB66_0382	15630|vfid|35850|vsiid|56687|ssid|ABC_transporter_substrate-	0.29	162	98	16	309	461	304	458	2e-10	62.8
MB66_0383	19440|vfid|43469|vsiid|64306|ssid|putative_peptide_transport_system	0.42	636	302	64	1	631	23	599	e-160	474
MB66_0384	18829|vfid|42247|vsiid|63084|ssid|hypothetical_protein_gbs0146_[Str	0.32	229	148	6	116	341	116	341	4e-34	128
MB66_0385	18828|vfid|42245|vsiid|63082|ssid|oligopeptide_ABC_transporter,	0.27	330	210	29	1	327	1	304	3e-32	121
MB66_0386	No Hits Found
MB66_0387	No Hits Found
MB66_0388	No Hits Found
MB66_0389	No Hits Found
MB66_0390	No Hits Found
MB66_0391	No Hits Found
MB66_0392	No Hits Found
MB66_0393	No Hits Found
MB66_0394	No Hits Found
MB66_0395	No Hits Found
MB66_0396	7476|vfid|8838|vsiid|10756|ssid|L-	0.27	306	181	40	55	329	8	304	6e-14	71.6
MB66_0397	No Hits Found
MB66_0398	No Hits Found
MB66_0399	No Hits Found
MB66_0400	16120|vfid|36830|vsiid|57667|ssid|ABC-type_transporter,	0.29	237	151	17	319	542	36	268	8e-19	88.6
MB66_0401	No Hits Found
MB66_0402	2486|vfid|2710|vsiid|3048|ssid|VFDB_narI_respiratory_nitrate_reduct	0.47	224	116	1	9	232	11	233	1e-73	224
MB66_0403	2487|vfid|2712|vsiid|3051|ssid|VFDB_narJ_respiratory_nitrate_reduct	0.36	193	113	9	25	214	1	187	4e-30	110
MB66_0404	2485|vfid|2708|vsiid|3045|ssid|VFDB_narH_respiratory_nitrate_reduct	0.66	509	144	24	1	500	1	494	0.0	699
MB66_0405	2484|vfid|2706|vsiid|3042|ssid|VFDB_narG_respiratory_nitrate_reductas	0.56	1240	514	31	10	1240	15	1232	0.0	1408
MB66_0406	No Hits Found
MB66_0407	No Hits Found
MB66_0408	No Hits Found
MB66_0409	No Hits Found
MB66_0410	No Hits Found
MB66_0411	No Hits Found
MB66_0412	18226|vfid|41041|vsiid|61878|ssid|molybdenum_cofactor_biosynthesis_	0.36	222	129	13	1	219	60	271	1e-36	132
MB66_0413	No Hits Found
MB66_0414	No Hits Found
MB66_0415	12424|vfid|19130|vsiid|37426|ssid|sp|P25056|RL6_CHLTR_50S_ribosomal	0.42	166	93	3	1	164	15	179	2e-40	134
MB66_0416	No Hits Found
MB66_0417	No Hits Found
MB66_0418	No Hits Found
MB66_0419	No Hits Found
MB66_0420	No Hits Found
MB66_0421	No Hits Found
MB66_0422	11556|vfid|18261|vsiid|32002|ssid|sp|P19576|MALE_SALTY_Maltose-	0.25	398	248	49	4	384	1	366	4e-10	60.8
MB66_0423	16117|vfid|36824|vsiid|57661|ssid|ABC-type_transporter,	0.26	247	154	27	174	419	14	234	5e-12	65.9
MB66_0424	16116|vfid|36822|vsiid|57659|ssid|ABC-type_transporter,	0.22	312	211	32	3	293	4	304	2e-12	66.2
MB66_0425	No Hits Found
MB66_0426	20568|vfid|45724|vsiid|66561|ssid|formate_transporter_[Salmonella_t	0.26	252	158	27	20	249	39	285	5e-11	61.2
MB66_0427	16119|vfid|36828|vsiid|57665|ssid|hypothetical_protein_NCgl2376_[Co	0.58	408	167	4	1	405	5	411	e-174	492
MB66_0428	16120|vfid|36830|vsiid|57667|ssid|ABC-type_transporter,	0.73	379	97	5	1	377	1	376	0.0	543
MB66_0429	No Hits Found
MB66_0430	10135|vfid|16840|vsiid|22661|ssid|sp|P38376|SECY_CORGL_Preprotein_t	0.86	440	59		1	440	1	440	0.0	768
MB66_0431	No Hits Found
MB66_0432	No Hits Found
MB66_0433	8186|vfid|10285|vsiid|12726|ssid|VFDB_nanJ|exo-alpha-sialidase	0.27	282	149	55	226	485	572	820	2e-17	86.7
MB66_0434	No Hits Found
MB66_0435	20588|vfid|45764|vsiid|66601|ssid|translation_initiation_factor_I	0.66	72	24		4	75	1	72	1e-32	107
MB66_0436	No Hits Found
MB66_0437	No Hits Found
MB66_0438	No Hits Found
MB66_0439	No Hits Found
MB66_0440	No Hits Found
MB66_0441	No Hits Found
MB66_0442	18782|vfid|42153|vsiid|62990|ssid|tRNA_pseudouridine_synthase_A_[St	0.29	266	173	15	9	273	3	254	4e-27	105
MB66_0444	No Hits Found
MB66_0445	No Hits Found
MB66_0446	11917|vfid|18622|vsiid|34287|ssid|tr|O53695|O53695_MYCTU_PROBABLE_M	0.37	293	144	38	33	292	80	367	2e-41	150
MB66_0447	No Hits Found
MB66_0448	2531|vfid|2801|vsiid|3183|ssid|VFDB_Rv1784|hypothetical protein	0.29	932	526	133	451	1257	5	928	e-107	359
MB66_0449	No Hits Found
MB66_0451	2526|vfid|2790|vsiid|3167|ssid|VFDB_esxA_6_kDa_early_secretory_an	0.36	80	51		3	82	5	84	6e-12	56.2
MB66_0452	18892|vfid|42373|vsiid|63210|ssid|50S_ribosomal_protein_L13_[Strept	0.51	141	68		2	142	4	144	2e-49	154
MB66_0453	18893|vfid|42375|vsiid|63212|ssid|30S_ribosomal_protein_S9_[Strepto	0.5	121	60		57	177	10	130	2e-35	120
MB66_0454	2675|vfid|3089|vsiid|3614|ssid|VFDB_manB|phosphomannomutase	0.26	453	279	53	5	427	7	436	6e-27	112
MB66_0455	No Hits Found
MB66_0457	No Hits Found
MB66_0458	No Hits Found
MB66_0459	11148|vfid|17853|vsiid|29507|ssid|sp|P0A4X2|ALR_MYCTU_Alanine_racem	0.44	376	196	12	3	370	13	384	6e-98	295
MB66_0460	No Hits Found
MB66_0461	No Hits Found
MB66_0462	No Hits Found
MB66_0463	No Hits Found
MB66_0464	No Hits Found
MB66_0465	No Hits Found
MB66_0466	No Hits Found
MB66_0467	No Hits Found
MB66_0468	8350|vfid|10572|vsiid|13136|ssid|VFDB_htpB_chaperonin_GroEL_[Legion	0.5	528	252	8	1	524	3	526	e-172	499
MB66_0469	No Hits Found
MB66_0470	No Hits Found
MB66_0471	No Hits Found
MB66_0472	No Hits Found
MB66_0473	No Hits Found
MB66_0474	No Hits Found
MB66_0475	No Hits Found
MB66_0476	15124|vfid|24322|vsiid|45142|ssid|tr|Q5NEH2|Q5NEH2_FRATT_Carbamoyl-	0.27	197	129	13	3	194	192	380	2e-12	68.6
MB66_0477	No Hits Found
MB66_0478	No Hits Found
MB66_0479	No Hits Found
MB66_0480	2500|vfid|2738|vsiid|3090|ssid|VFDB_devR_two_component_transcriptio	0.35	217	115	26	1	212	2	197	1e-30	112
MB66_0481	No Hits Found
MB66_0482	No Hits Found
MB66_0483	17441|vfid|39471|vsiid|60308|ssid|ABC_transporter,	0.4	213	127		9	221	11	223	7e-29	107
MB66_0484	17440|vfid|39469|vsiid|60306|ssid|ABC_transporter,	0.52	243	116		6	248	2	244	9e-88	267
MB66_0485	17442|vfid|39473|vsiid|60310|ssid|YaeC_family_lipoprotein_[Enteroco	0.32	262	169	7	10	265	8	268	8e-46	155
MB66_0486	No Hits Found
MB66_0487	17442|vfid|39473|vsiid|60310|ssid|YaeC_family_lipoprotein_[Enteroco	0.33	269	173	5	48	312	1	268	4e-42	147
MB66_0488	No Hits Found
MB66_0489	No Hits Found
MB66_0490	13863|vfid|22173|vsiid|42263|ssid|VFDB_ORF47|putative periplasmic	0.33	277	171	14	34	305	23	290	2e-51	171
MB66_0491	13418|vfid|21277|vsiid|40921|ssid|VFDB_sitB|putative ATP-binding	0.37	238	133	16	4	232	9	239	1e-44	150
MB66_0492	17447|vfid|39483|vsiid|60320|ssid|ABC_transporter,	0.27	240	157	16	28	259	24	255	1e-23	97.1
MB66_0493	17447|vfid|39483|vsiid|60320|ssid|ABC_transporter,	0.28	242	167	5	6	246	15	252	2e-16	77.0
MB66_0494	2503|vfid|2744|vsiid|3099|ssid|VFDB_ideR_IRON-	0.3	229	144	15	3	218	1	227	2e-22	91.3
MB66_0495	No Hits Found
MB66_0496	No Hits Found
MB66_0497	No Hits Found
MB66_0498	No Hits Found
MB66_0499	No Hits Found
MB66_0500	No Hits Found
MB66_0501	8677|vfid|11227|vsiid|14118|ssid|VFDB_chuT_putative_periplasmic_bin	0.28	278	183	16	76	350	66	330	3e-16	78.2
MB66_0502	7635|vfid|9156|vsiid|11074|ssid|hemin_transport_system_permease_pro	0.38	292	173	8	64	348	43	333	5e-63	203
MB66_0503	7634|vfid|9154|vsiid|11072|ssid|hemin_transport_system_ATP-	0.41	247	135	10	12	252	17	259	3e-55	179
MB66_0504	No Hits Found
MB66_0505	No Hits Found
MB66_0506	No Hits Found
MB66_0507	23016|vfid|56096|vsiid|76963|ssid|chloramphenicol_resistance_protei	0.32	421	268	17	2	407	7	425	4e-44	158
MB66_0508	No Hits Found
MB66_0509	No Hits Found
MB66_0510	No Hits Found
MB66_0511	No Hits Found
MB66_0512	No Hits Found
MB66_0513	25570|vfid|60990|vsiid|81857|ssid|D,	0.3	237	143	21	1	217	105	340	3e-18	83.2
MB66_0514	No Hits Found
MB66_0515	No Hits Found
MB66_0516	No Hits Found
MB66_0517	15811|vfid|36212|vsiid|57049|ssid|putative_cell_wall_hydrolase;_mob	0.35	117	54	22	183	285	211	319	8e-14	70.1
MB66_0518	No Hits Found
MB66_0519	No Hits Found
MB66_0520	No Hits Found
MB66_0521	2675|vfid|3089|vsiid|3614|ssid|VFDB_manB|phosphomannomutase	0.27	246	153	25	54	290	22	251	2e-10	62.8
MB66_0522	17443|vfid|39475|vsiid|60312|ssid|M20/M25/M40_family_peptidase_[Ent	0.29	381	260	10	3	374	1	380	2e-46	163
MB66_0523	18794|vfid|42177|vsiid|63014|ssid|pyridine_nucleotide-	0.24	453	306	35	9	455	6	429	3e-35	135
MB66_0524	26434|vfid|62813|vsiid|83681|ssid|carbamoyl_phosphate_synthetase_II	0.2	235	168	18	111	338	572	795	1e-08	59.3
MB66_0525	3581|vfid|4660|vsiid|5224|ssid|<sp|Q8Y9K8|LMRB_LISMO_Lincomycin_res	0.38	482	266	30	2	472	5	467	5e-99	305
MB66_0526	No Hits Found
MB66_0527	15125|vfid|24323|vsiid|45143|ssid|tr|Q5NEH1|Q5NEH1_FRATT_Carbamoyl-	0.25	181	119	16	155	327	160	332	4e-08	56.2
MB66_0528	No Hits Found
MB66_0529	No Hits Found
MB66_0530	15465|vfid|35520|vsiid|56357|ssid|hypothetical_protein_blr8069_[Bra	0.3	306	183	30	48	342	53	339	1e-29	116
MB66_0531	No Hits Found
MB66_0532	No Hits Found
MB66_0533	No Hits Found
MB66_0534	18510|vfid|41609|vsiid|62446|ssid|ribokinase_[Streptococcus_agalact	0.33	297	180	18	2	292	1	285	4e-46	157
MB66_0535	18801|vfid|42191|vsiid|63028|ssid|hypothetical_protein_gbs0118_[Str	0.25	306	214	13	29	329	2	299	1e-23	99.0
MB66_0536	No Hits Found
MB66_0537	No Hits Found
MB66_0538	No Hits Found
MB66_0539	No Hits Found
MB66_0540	No Hits Found
MB66_0541	No Hits Found
MB66_0542	No Hits Found
MB66_0543	No Hits Found
MB66_0544	No Hits Found
MB66_0545	No Hits Found
MB66_0546	No Hits Found
MB66_0547	16116|vfid|36822|vsiid|57659|ssid|ABC-type_transporter,	0.25	263	183	13	23	278	48	304	1e-18	83.6
MB66_0548	16117|vfid|36824|vsiid|57661|ssid|ABC-type_transporter,	0.22	268	174	35	29	295	11	244	1e-16	79.0
MB66_0549	No Hits Found
MB66_0550	10821|vfid|17526|vsiid|27180|ssid|sp|P0AEX9|MALE_ECOLI_Maltose-	0.27	325	204	31	104	413	86	394	4e-14	73.2
MB66_0551	No Hits Found
MB66_0552	7911|vfid|9749|vsiid|11925|ssid|VFDB_cpsA|capsular polysaccharide	0.31	164	105	8	186	348	295	451	9e-14	73.2
MB66_0553	3234|vfid|4074|vsiid|4638|ssid|<locus|BPSL2675|start|3200554|end|32	0.27	184	116	17	83	260	80	252	2e-10	60.5
MB66_0554	3214|vfid|4034|vsiid|4598|ssid|<locus|BPSL2794|start|3341473|end|33	0.36	229	140	6	11	239	3	225	1e-30	115
MB66_0555	2511|vfid|2760|vsiid|3123|ssid|VFDB_whiB3_transcriptional_regulat	0.42	69	33	7	30	91	16	84	6e-11	53.9
MB66_0556	No Hits Found
MB66_0557	No Hits Found
MB66_0558	2675|vfid|3089|vsiid|3614|ssid|VFDB_manB|phosphomannomutase	0.34	463	285	18	6	458	2	456	2e-82	261
MB66_0559	No Hits Found
MB66_0560	No Hits Found
MB66_0561	No Hits Found
MB66_0562	No Hits Found
MB66_0563	No Hits Found
MB66_0564	No Hits Found
MB66_0565	No Hits Found
MB66_0566	16262|vfid|37114|vsiid|57951|ssid|putative_response_regulator_[Esch	0.43	226	121	7	3	221	6	231	4e-59	186
MB66_0567	15177|vfid|24375|vsiid|45195|ssid|tr|Q668C3|Q668C3_YERPS_Sensor_pro	0.29	296	197	12	169	463	173	457	3e-32	128
MB66_0568	No Hits Found
MB66_0569	No Hits Found
MB66_0570	No Hits Found
MB66_0571	11002|vfid|17707|vsiid|28483|ssid|sp|P71533|SECA1_MYCS2_Protein_tra	0.72	827	227		4	830	2	828	0.0	1231
MB66_0572	No Hits Found
MB66_0573	No Hits Found
MB66_0574	No Hits Found
MB66_0575	3267|vfid|4140|vsiid|4704|ssid|<locus|BPSL2840|start|3400796|end|34	0.25	271	158	43	4	244	119	376	2e-13	70.9
MB66_0576	No Hits Found
MB66_0577	No Hits Found
MB66_0578	20185|vfid|44958|vsiid|65795|ssid|3-phosphoshikimate_1-	0.33	426	256	28	12	421	10	423	1e-49	173
MB66_0579	17985|vfid|40559|vsiid|61396|ssid|hypothetical_protein_mll8062_[Mes	0.31	156	93	14	2	147	1	152	2e-16	71.6
MB66_0580	No Hits Found
MB66_0581	2510|vfid|2758|vsiid|3120|ssid|VFDB_sigH_RNA_polymerase_sigma_facto	0.67	187	60		7	193	24	210	1e-93	272
MB66_0582	No Hits Found
MB66_0583	2511|vfid|2760|vsiid|3123|ssid|VFDB_whiB3_transcriptional_regulat	0.45	72	37	2	2	71	16	87	8e-14	60.8
MB66_0584	No Hits Found
MB66_0585	No Hits Found
MB66_0586	No Hits Found
MB66_0587	26455|vfid|62854|vsiid|83722|ssid|eukaryotic_translation_initiation	0.34	365	225	15	9	369	40	393	4e-58	196
MB66_0588	No Hits Found
MB66_0589	No Hits Found
MB66_0590	No Hits Found
MB66_0591	No Hits Found
MB66_0592	15446|vfid|35482|vsiid|56319|ssid|hypothetical_protein_blr8088_[Bra	0.23	571	314	120	246	774	351	843	4e-13	73.6
MB66_0593	No Hits Found
MB66_0594	No Hits Found
MB66_0595	15446|vfid|35482|vsiid|56319|ssid|hypothetical_protein_blr8088_[Bra	0.26	368	211	60	160	479	328	683	1e-11	67.8
MB66_0596	No Hits Found
MB66_0597	No Hits Found
MB66_0598	No Hits Found
MB66_0599	No Hits Found
MB66_0600	No Hits Found
MB66_0601	No Hits Found
MB66_0602	No Hits Found
MB66_0603	No Hits Found
MB66_0604	No Hits Found
MB66_0605	No Hits Found
MB66_0606	No Hits Found
MB66_0607	No Hits Found
MB66_0608	No Hits Found
MB66_0609	No Hits Found
MB66_0610	7573|vfid|9032|vsiid|10950|ssid|nonribosomal_peptide_synthetase_DhbF_	0.28	630	394	56	35	617	464	2136	1e-51	200
MB66_0611	No Hits Found
MB66_0612	16612|vfid|37814|vsiid|58651|ssid|putative_amino_acid/amine_transpo	0.31	472	297	27	10	465	12	472	8e-66	219
MB66_0613	No Hits Found
MB66_0614	No Hits Found
MB66_0615	No Hits Found
MB66_0616	No Hits Found
MB66_0617	No Hits Found
MB66_0618	No Hits Found
MB66_0619	No Hits Found
MB66_0620	No Hits Found
MB66_0621	No Hits Found
MB66_0622	3539|vfid|4618|vsiid|5182|ssid|<gi|59801716|ref|YP_208428.1|_antibi	0.4	543	286	37	11	541	2	519	e-103	319
MB66_0623	17470|vfid|39529|vsiid|60366|ssid|ABC_transporter,	0.41	193	111	2	18	208	19	211	2e-42	143
MB66_0624	No Hits Found
MB66_0625	No Hits Found
MB66_0626	18927|vfid|42443|vsiid|63280|ssid|integrase_[Staphylococcus_aureus_	0.38	65	37	3	33	94	293	357	1e-09	54.3
MB66_0627	18608|vfid|41805|vsiid|62642|ssid|phage_integrase_family_site_speci	0.25	164	112	10	3	159	72	232	9e-11	59.3
MB66_0628	No Hits Found
MB66_0629	No Hits Found
MB66_0630	8154|vfid|10221|vsiid|12630|ssid|VFDB_mig-5|putative carbonic	0.31	168	100	15	69	231	88	245	3e-10	58.5
MB66_0631	No Hits Found
MB66_0632	7509|vfid|8904|vsiid|10822|ssid|hypothetical_protein_MW0698_[Staphy	0.29	311	186	34	14	299	11	312	3e-24	100
MB66_0633	7504|vfid|8894|vsiid|10812|ssid|ferrichrome_ABC_transporter_permeas	0.36	268	169		49	316	48	315	1e-74	232
MB66_0634	7505|vfid|8896|vsiid|10814|ssid|similar_to_ferrichrome_ABC_transpor	0.31	276	188		74	349	39	314	6e-33	124
MB66_0635	3389|vfid|4384|vsiid|4948|ssid|<locus|BMEII0604|start|640537|end|64	0.53	239	112		1	239	1	239	7e-88	260
MB66_0636	No Hits Found
MB66_0637	No Hits Found
MB66_0638	No Hits Found
MB66_0639	No Hits Found
MB66_0640	No Hits Found
MB66_0641	No Hits Found
MB66_0642	17470|vfid|39529|vsiid|60366|ssid|ABC_transporter,	0.46	217	113	3	16	230	7	222	5e-69	212
MB66_0643	3306|vfid|4218|vsiid|4782|ssid|<locus|BPSS0624|start|851201|end|853	0.32	131	85	4	711	840	524	651	4e-11	66.2
MB66_0644	No Hits Found
MB66_0645	No Hits Found
MB66_0646	No Hits Found
MB66_0647	No Hits Found
MB66_0648	No Hits Found
MB66_0649	No Hits Found
MB66_0651	No Hits Found
MB66_0652	No Hits Found
MB66_0653	27014|vfid|63966|vsiid|84834|ssid|proton_motive_ATPase_H1B_[Leishma	0.24	612	363	100	67	588	98	699	1e-20	96.3
MB66_0654	18083|vfid|40755|vsiid|61592|ssid|nodulatio_protein_nolR_[Mesorhizo	0.41	85	47	3	16	97	28	112	2e-10	54.3
MB66_0655	No Hits Found
MB66_0656	No Hits Found
MB66_0657	No Hits Found
MB66_0658	No Hits Found
MB66_0659	No Hits Found
MB66_0660	No Hits Found
MB66_0661	7465|vfid|8816|vsiid|10734|ssid|ribonucleoside-	0.2	614	332	154	182	710	56	600	9e-13	71.6
MB66_0662	2729|vfid|3198|vsiid|3760|ssid|<locus|FTT0652c|gene|ftnA_|ref|GI:56	0.34	159	102	2	3	161	2	158	2e-30	108
MB66_0663	No Hits Found
MB66_0664	No Hits Found
MB66_0665	No Hits Found
MB66_0666	No Hits Found
MB66_0667	No Hits Found
MB66_0668	No Hits Found
MB66_0669	No Hits Found
MB66_0670	No Hits Found
MB66_0671	No Hits Found
MB66_0672	No Hits Found
MB66_0673	No Hits Found
MB66_0674	No Hits Found
MB66_0675	No Hits Found
MB66_0676	No Hits Found
MB66_0677	No Hits Found
MB66_0678	No Hits Found
MB66_0679	No Hits Found
MB66_0680	No Hits Found
MB66_0681	No Hits Found
MB66_0682	No Hits Found
MB66_0683	No Hits Found
MB66_0684	No Hits Found
MB66_0685	No Hits Found
MB66_0686	No Hits Found
MB66_0687	No Hits Found
MB66_0688	8032|vfid|9976|vsiid|12262|ssid|VFDB_bepA_putative_cell_filamentati	0.43	69	38	1	8	75	113	181	5e-10	53.1
MB66_0689	No Hits Found
MB66_0690	No Hits Found
MB66_0691	2723|vfid|3186|vsiid|3748|ssid|<locus|FTT0794|gene|Unknown|ref|GI:5	0.25	174	116	13	167	340	20	180	7e-08	53.9
MB66_0692	No Hits Found
MB66_0693	No Hits Found
MB66_0694	19973|vfid|44534|vsiid|65371|ssid|nicotinate_phosphoribosyltransfer	0.23	406	239	70	17	367	1	391	2e-11	65.1
MB66_0695	No Hits Found
MB66_0696	No Hits Found
MB66_0697	No Hits Found
MB66_0698	13703|vfid|21853|vsiid|41783|ssid|VFDB_orf8|unknown [Shigella	0.25	199	124	24	33	219	4	190	9e-08	51.6
MB66_0699	20047|vfid|44682|vsiid|65519|ssid|hypothetical_protein_t1810_[Salmo	0.27	253	149	35	33	255	64	311	1e-13	68.9
MB66_0700	No Hits Found
MB66_0701	No Hits Found
MB66_0702	No Hits Found
MB66_0703	No Hits Found
MB66_0705	No Hits Found
MB66_0706	No Hits Found
MB66_0707	No Hits Found
MB66_0708	8394|vfid|10660|vsiid|13268|ssid|VFDB_letA|response regulator GacA	0.33	200	129	5	1	196	7	205	7e-31	112
MB66_0709	No Hits Found
MB66_0710	16581|vfid|37752|vsiid|58589|ssid|3-oxoacyl- acyl_carrier_protein	0.27	272	168	29	2636	2902	122	369	2e-11	68.6
MB66_0711	No Hits Found
MB66_0712	No Hits Found
MB66_0713	2936|vfid|3612|vsiid|4174|ssid|<locus|HP0136|gene|Unknown|ref|GI:15	0.44	150	84		6	155	3	152	2e-40	132
MB66_0714	No Hits Found
MB66_0715	No Hits Found
MB66_0716	No Hits Found
MB66_0717	18220|vfid|41029|vsiid|61866|ssid|alcohol_dehydrogenase,	0.39	331	192	9	8	331	12	340	4e-68	216
MB66_0718	No Hits Found
MB66_0719	No Hits Found
MB66_0721	13709|vfid|21865|vsiid|41801|ssid|VFDB_tnpR|resolvase TnpR	0.58	177	74		4	180	6	182	9e-74	219
MB66_0722	No Hits Found
MB66_0723	No Hits Found
MB66_0724	16104|vfid|36798|vsiid|57635|ssid|putative_integrase_[Corynebacteri	0.45	111	59	1	1	110	309	419	8e-27	101
MB66_0725	No Hits Found
MB66_0726	16620|vfid|37830|vsiid|58667|ssid|CP4-	0.28	227	147	16	10	227	21	240	7e-15	72.8
MB66_0727	No Hits Found
MB66_0728	19086|vfid|42761|vsiid|63598|ssid|oxidoreductase_[Streptomyces_coel	0.32	183	114	10	12	190	14	190	7e-17	77.8
MB66_0729	16246|vfid|37082|vsiid|57919|ssid|putative_polyketide_synthase_[Esche	0.31	190	106	24	22	203	841	1014	2e-12	67.8
MB66_0730	10439|vfid|17144|vsiid|24533|ssid|tr|Q46540|Q46540_DICNO_V2_proteas	0.41	504	246	47	21	509	10	481	e-113	351
MB66_0731	No Hits Found
MB66_0732	No Hits Found
MB66_0733	No Hits Found
MB66_0734	21752|vfid|53686|vsiid|74553|ssid|SubE_[Bacillus_subtilis]|SubE	0.33	231	142	11	1	226	1	225	3e-33	123
MB66_0735	No Hits Found
MB66_0736	No Hits Found
MB66_0737	No Hits Found
MB66_0738	No Hits Found
MB66_0739	No Hits Found
MB66_0740	No Hits Found
MB66_0741	No Hits Found
MB66_0742	No Hits Found
MB66_0743	No Hits Found
MB66_0744	No Hits Found
MB66_0745	No Hits Found
MB66_0746	No Hits Found
MB66_0747	No Hits Found
MB66_0748	20481|vfid|45550|vsiid|66387|ssid|ABC_transporter_ATPase_component_	0.31	292	158	42	5	290	3	568	2e-22	101
MB66_0749	No Hits Found
MB66_0750	No Hits Found
MB66_0751	No Hits Found
MB66_0752	No Hits Found
MB66_0753	No Hits Found
MB66_0754	18786|vfid|42161|vsiid|62998|ssid|hypothetical_protein_gbs0103_[Str	0.34	174	107	7	90	261	57	225	3e-26	104
MB66_0755	No Hits Found
MB66_0756	20096|vfid|44780|vsiid|65617|ssid|aminopeptidase_N_[Salmonella_ente	0.26	441	282	42	58	485	46	457	3e-27	118
MB66_0757	No Hits Found
MB66_0758	No Hits Found
MB66_0759	No Hits Found
MB66_0760	20590|vfid|45768|vsiid|66605|ssid|putative_cytoplasmic_protein_[Sal	0.32	261	164	12	27	278	29	286	7e-31	117
MB66_0761	No Hits Found
MB66_0762	No Hits Found
MB66_0763	18497|vfid|41583|vsiid|62420|ssid|trigger_factor_[Streptococcus_aga	0.28	397	277	7	1	390	1	397	3e-52	181
MB66_0764	8175|vfid|10263|vsiid|12693|ssid|VFDB_clpP|ATP-dependent Clp	0.52	176	83		20	195	20	195	8e-70	210
MB66_0765	8175|vfid|10263|vsiid|12693|ssid|VFDB_clpP|ATP-dependent Clp	0.46	189	100	1	14	202	3	190	9e-62	190
MB66_0766	21010|vfid|46607|vsiid|67444|ssid|salicylate_synthase_Irp9_[Yersini	0.26	356	237	25	323	675	95	428	8e-23	102
MB66_0767	No Hits Found
MB66_0768	10600|vfid|17305|vsiid|25541|ssid|tr|O67927|O67927_AQUAE_Transcript	0.28	108	74	3	20	127	14	118	1e-07	50.4
MB66_0769	No Hits Found
MB66_0770	No Hits Found
MB66_0771	No Hits Found
MB66_0772	No Hits Found
MB66_0773	No Hits Found
MB66_0774	No Hits Found
MB66_0775	No Hits Found
MB66_0776	No Hits Found
MB66_0777	No Hits Found
MB66_0778	No Hits Found
MB66_0779	No Hits Found
MB66_0780	19453|vfid|43495|vsiid|64332|ssid|gamma-	0.34	236	147	7	55	285	20	253	4e-36	133
MB66_0781	No Hits Found
MB66_0782	No Hits Found
MB66_0783	1133|vfid|1134|vsiid|1133|ssid|vancomycin_resistance_protein_vancom	0.32	256	151	23	48	289	70	316	5e-25	102
MB66_0784	12058|vfid|18763|vsiid|35140|ssid|sp|Q8P8K3|PROA_XANCP_Gamma-	0.42	400	227	3	28	427	17	413	1e-92	285
MB66_0785	No Hits Found
MB66_0786	No Hits Found
MB66_0787	No Hits Found
MB66_0788	18889|vfid|42367|vsiid|63204|ssid|DegV_family_protein_[Streptococcu	0.28	215	140	14	30	238	72	278	2e-14	70.9
MB66_0789	No Hits Found
MB66_0790	No Hits Found
MB66_0791	No Hits Found
MB66_0792	No Hits Found
MB66_0793	No Hits Found
MB66_0794	No Hits Found
MB66_0795	No Hits Found
MB66_0796	25229|vfid|60337|vsiid|81204|ssid|ribosomal_protection-	0.34	152	87	12	15	163	3	145	2e-21	98.2
MB66_0797	18830|vfid|42249|vsiid|63086|ssid|oligopeptide_ABC_transporter,	0.3	234	132	31	7	209	4	237	1e-23	96.3
MB66_0798	19440|vfid|43469|vsiid|64306|ssid|putative_peptide_transport_system	0.27	245	141	36	1	233	329	284	2e-14	71.6
MB66_0799	23828|vfid|57636|vsiid|78503|ssid|COG0477:_Permeases_of_the_major_f	0.3	345	215	25	13	354	15	337	1e-38	143
MB66_0800	15630|vfid|35850|vsiid|56687|ssid|ABC_transporter_substrate-	0.24	337	210	44	6	309	27	352	1e-09	60.5
MB66_0801	18828|vfid|42245|vsiid|63082|ssid|oligopeptide_ABC_transporter,	0.23	240	172	11	27	261	39	272	6e-20	90.1
MB66_0802	No Hits Found
MB66_0803	No Hits Found
MB66_0804	No Hits Found
MB66_0805	No Hits Found
MB66_0806	No Hits Found
MB66_0807	19440|vfid|43469|vsiid|64306|ssid|putative_peptide_transport_system	0.35	239	124	30	12	477	44	285	2e-39	150
MB66_0808	19437|vfid|43463|vsiid|64300|ssid|putative_peptide_transport_system	0.38	258	158	1	16	273	19	275	1e-55	181
MB66_0809	18828|vfid|42245|vsiid|63082|ssid|oligopeptide_ABC_transporter,	0.31	302	192	14	16	315	15	304	8e-53	175
MB66_0810	15630|vfid|35850|vsiid|56687|ssid|ABC_transporter_substrate-	0.22	475	305	62	67	489	77	541	3e-21	96.7
MB66_0811	No Hits Found
MB66_0812	No Hits Found
MB66_0813	No Hits Found
MB66_0814	No Hits Found
MB66_0815	No Hits Found
MB66_0816	No Hits Found
MB66_0817	No Hits Found
MB66_0818	3073|vfid|3813|vsiid|4375|ssid|<ref|H82198|gi|9655948|gb|AAF94605.1	0.44	242	133	1	113	353	474	715	5e-63	213
MB66_0819	No Hits Found
MB66_0820	No Hits Found
MB66_0821	No Hits Found
MB66_0823	No Hits Found
MB66_0824	No Hits Found
MB66_0825	No Hits Found
MB66_0826	No Hits Found
MB66_0827	No Hits Found
MB66_0828	No Hits Found
MB66_0829	7466|vfid|8818|vsiid|10736|ssid|4-alpha-	0.21	419	259	69	120	489	143	541	3e-14	76.3
MB66_0830	2491|vfid|2720|vsiid|3063|ssid|VFDB_mbtA_bifunctional_salicyl-	0.34	101	64	2	414	513	393	492	3e-11	65.5
MB66_0831	No Hits Found
MB66_0832	No Hits Found
MB66_0833	8679|vfid|11231|vsiid|14124|ssid|VFDB_chuW|coproporphyrinogen III	0.23	380	269	20	10	380	60	428	2e-26	109
MB66_0834	18487|vfid|41563|vsiid|62400|ssid|heat-	0.35	158	91	11	13	165	4	155	2e-17	81.6
MB66_0835	18490|vfid|41569|vsiid|62406|ssid|dnaJ_protein_[Streptococcus_agala	0.36	377	225	13	4	374	5	374	1e-73	233
MB66_0836	No Hits Found
MB66_0838	No Hits Found
MB66_0839	2790|vfid|3320|vsiid|3882|ssid|<locus|HP1490|gene|Unknown|ref|GI:15	0.27	428	273	36	14	421	25	436	6e-41	150
MB66_0840	No Hits Found
MB66_0841	No Hits Found
MB66_0842	No Hits Found
MB66_0843	7990|vfid|9897|vsiid|12141|ssid|undecaprenyl_diphosphate_synthase_[	0.39	235	138	4	15	245	26	260	1e-54	176
MB66_0844	No Hits Found
MB66_0845	7364|vfid|8614|vsiid|10532|ssid|ferric_uptake_regulator_[Shigella_f	0.33	130	83	4	9	136	8	135	4e-19	77.8
MB66_0846	19087|vfid|42763|vsiid|63600|ssid|transcription_regulator_ArsR_[Str	0.38	71	40	4	31	98	33	102	8e-10	52.4
MB66_0847	No Hits Found
MB66_0848	No Hits Found
MB66_0849	No Hits Found
MB66_0850	No Hits Found
MB66_0851	No Hits Found
MB66_0852	No Hits Found
MB66_0853	15223|vfid|24421|vsiid|45241|ssid|sp|P63933|DGTL1_BRUME_Deoxyguanos	0.42	219	108	17	29	242	36	242	7e-39	144
MB66_0854	No Hits Found
MB66_0855	No Hits Found
MB66_0856	15599|vfid|35788|vsiid|56625|ssid|D-fructose-6-	0.43	632	328	32	1	624	1	608	e-157	464
MB66_0857	No Hits Found
MB66_0858	No Hits Found
MB66_0859	No Hits Found
MB66_0860	No Hits Found
MB66_0861	No Hits Found
MB66_0862	No Hits Found
MB66_0863	No Hits Found
MB66_0864	No Hits Found
MB66_0865	No Hits Found
MB66_0866	No Hits Found
MB66_0867	No Hits Found
MB66_0868	No Hits Found
MB66_0869	No Hits Found
MB66_0870	No Hits Found
MB66_0871	No Hits Found
MB66_0872	8282|vfid|10436|vsiid|12932|ssid|VFDB_Cj1436c|putative	0.23	313	214	24	64	363	74	375	3e-17	82.0
MB66_0873	No Hits Found
MB66_0874	No Hits Found
MB66_0875	No Hits Found
MB66_0876	No Hits Found
MB66_0877	No Hits Found
MB66_0878	No Hits Found
MB66_0879	No Hits Found
MB66_0880	No Hits Found
MB66_0881	2945|vfid|3630|vsiid|4192|ssid|<locus|HP0512|gene|Unknown|ref|GI:15	0.32	439	258	40	7	412	2	433	2e-65	218
MB66_0882	No Hits Found
MB66_0883	No Hits Found
MB66_0884	No Hits Found
MB66_0885	No Hits Found
MB66_0886	No Hits Found
MB66_0887	No Hits Found
MB66_0888	No Hits Found
MB66_0889	No Hits Found
MB66_0890	No Hits Found
MB66_0891	No Hits Found
MB66_0892	No Hits Found
MB66_0893	No Hits Found
MB66_0894	No Hits Found
MB66_0895	No Hits Found
MB66_0896	No Hits Found
MB66_0897	No Hits Found
MB66_0898	No Hits Found
MB66_0899	13860|vfid|22167|vsiid|42254|ssid|VFDB_s0055|putative IS110	0.52	393	182	5	2	393	5	393	e-128	375
MB66_0900	No Hits Found
MB66_0901	No Hits Found
MB66_0903	No Hits Found
MB66_0904	21750|vfid|53682|vsiid|74549|ssid|hypothetical_protein_pLEW6932_p25	0.32	228	142	12	17	239	2	222	6e-38	135
MB66_0905	15128|vfid|24326|vsiid|45146|ssid|tr|Q5NE82|Q5NE82_FRATT_ClpB_prote	0.55	851	358	18	1	837	3	849	0.0	921
MB66_0906	No Hits Found
MB66_0907	No Hits Found
MB66_0909	19260|vfid|43109|vsiid|63946|ssid|sortase_[Staphylococcus_epidermid	0.27	237	148	25	29	257	23	242	2e-13	68.2
MB66_0910	No Hits Found
MB66_0911	No Hits Found
MB66_0912	No Hits Found
MB66_0913	No Hits Found
MB66_0914	No Hits Found
MB66_0915	No Hits Found
MB66_0916	No Hits Found
MB66_0917	No Hits Found
MB66_0918	No Hits Found
MB66_0919	18808|vfid|42205|vsiid|63042|ssid|fructose-	0.29	335	177	58	1	330	1	282	1e-27	109
MB66_0921	No Hits Found
MB66_0923	No Hits Found
MB66_0924	18756|vfid|42101|vsiid|62938|ssid|ABC_transporter,	0.46	206	108	3	5	210	3	205	6e-60	191
MB66_0925	18755|vfid|42099|vsiid|62936|ssid|hypothetical_protein_SAG1979_[Str	0.23	124	88	7	1	119	24	145	3e-07	48.9
MB66_0926	No Hits Found
MB66_0927	No Hits Found
MB66_0928	No Hits Found
MB66_0930	No Hits Found
MB66_0931	No Hits Found
MB66_0932	No Hits Found
MB66_0933	No Hits Found
MB66_0934	No Hits Found
MB66_0935	No Hits Found
MB66_0936	No Hits Found
MB66_0937	20428|vfid|45444|vsiid|66281|ssid|suppression_of_copper_sensitivity	0.28	114	76	6	43	151	30	142	5e-09	52.4
MB66_0938	No Hits Found
MB66_0939	No Hits Found
MB66_0940	No Hits Found
MB66_0941	No Hits Found
MB66_0943	24910|vfid|59729|vsiid|80596|ssid|hypothetical_protein_VEx2w_020030	0.28	163	100	16	10	166	1	153	3e-09	52.8
MB66_0944	No Hits Found
MB66_0946	1184|vfid|1185|vsiid|1184|ssid|putative_glutamate_synthase_[Enteroc	0.29	159	101	11	5	157	21	174	2e-13	70.9
MB66_0947	No Hits Found
MB66_0948	5789|vfid|12377|vsiid|16114|ssid|sp|P77845|ACKA_CORGL_Acetate_kinas	0.69	397	122		1	397	1	397	0.0	575
MB66_0949	19118|vfid|42825|vsiid|63662|ssid|protein_kinase-	0.28	264	163	25	105	349	292	549	8e-20	93.6
MB66_0950	8266|vfid|10404|vsiid|12884|ssid|VFDB_peb1A_bifunctional_adhesin/AB	0.28	221	151	6	56	272	15	233	4e-21	90.5
MB66_0951	No Hits Found
MB66_0952	No Hits Found
MB66_0953	21753|vfid|53688|vsiid|74555|ssid|RecName:_Full=Bacitracin_transpor	0.47	211	108	3	1	208	4	214	1e-55	182
MB66_0954	No Hits Found
MB66_0955	17997|vfid|40583|vsiid|61420|ssid|cardiolipin_synthetase_family_pro	0.23	392	232	69	124	457	24	404	5e-15	76.6
MB66_0956	No Hits Found
MB66_0957	No Hits Found
MB66_0958	No Hits Found
MB66_0959	No Hits Found
MB66_0960	No Hits Found
MB66_0961	No Hits Found
MB66_0962	No Hits Found
MB66_0963	No Hits Found
MB66_0964	No Hits Found
MB66_0965	No Hits Found
MB66_0966	No Hits Found
MB66_0967	No Hits Found
MB66_0968	No Hits Found
MB66_0969	No Hits Found
MB66_0971	No Hits Found
MB66_0972	No Hits Found
MB66_0973	No Hits Found
MB66_0974	8350|vfid|10572|vsiid|13136|ssid|VFDB_htpB_chaperonin_GroEL_[Legion	0.58	530	213	6	1	529	3	527	0.0	566
MB66_0975	No Hits Found
MB66_0976	20749|vfid|46086|vsiid|66923|ssid|ISxac3_transposase_[Xanthomonas_a	0.32	248	161	6	22	263	16	263	6e-39	136
MB66_0977	No Hits Found
MB66_0978	No Hits Found
MB66_0979	No Hits Found
MB66_0980	No Hits Found
MB66_0981	No Hits Found
MB66_0982	18518|vfid|41625|vsiid|62462|ssid|argininosuccinate_lyase_[Streptoc	0.25	213	143	15	129	339	106	305	1e-11	66.2
MB66_0983	No Hits Found
MB66_0984	24888|vfid|59687|vsiid|80554|ssid|tcr3_[Streptomyces_aureofaciens]|	0.34	432	275	10	36	460	47	475	5e-68	227
MB66_0985	No Hits Found
MB66_0986	No Hits Found
MB66_0987	No Hits Found
MB66_0988	No Hits Found
MB66_0989	No Hits Found
MB66_0990	24888|vfid|59687|vsiid|80554|ssid|tcr3_[Streptomyces_aureofaciens]|	0.34	463	269	35	57	507	46	485	5e-69	231
MB66_0991	No Hits Found
MB66_0992	No Hits Found
MB66_0993	No Hits Found
MB66_0994	7990|vfid|9897|vsiid|12141|ssid|undecaprenyl_diphosphate_synthase_[	0.37	237	134	13	35	264	27	257	2e-50	166
MB66_0995	No Hits Found
MB66_0996	No Hits Found
MB66_0997	No Hits Found
MB66_0998	No Hits Found
MB66_0999	No Hits Found
MB66_1000	No Hits Found
MB66_1001	8574|vfid|11020|vsiid|13807|ssid|AggR_[Escherichia_coli]|AggR	0.37	81	49	2	160	239	179	258	1e-08	55.1
MB66_1002	No Hits Found
MB66_1003	No Hits Found
MB66_1004	No Hits Found
MB66_1005	No Hits Found
MB66_1006	No Hits Found
MB66_1007	No Hits Found
MB66_1008	No Hits Found
MB66_1009	14029|vfid|22505|vsiid|42761|ssid|VFDB_orf48|putative	0.26	405	255	43	2	385	11	393	1e-22	100
MB66_1010	No Hits Found
MB66_1011	11255|vfid|17960|vsiid|30199|ssid|tr|P96381|P96381_MYCTU_PROBABLE_T	0.65	200	65	5	1	199	1	196	1e-87	256
MB66_1012	No Hits Found
MB66_1014	No Hits Found
MB66_1015	17449|vfid|39487|vsiid|60324|ssid|ribose-	0.39	319	182	10	2	318	12	322	1e-71	225
MB66_1017	No Hits Found
MB66_1018	No Hits Found
MB66_1019	No Hits Found
MB66_1020	No Hits Found
MB66_1021	No Hits Found
MB66_1022	19086|vfid|42761|vsiid|63598|ssid|oxidoreductase_[Streptomyces_coel	0.29	202	112	30	2	193	12	193	1e-09	57.4
MB66_1023	25250|vfid|60373|vsiid|81240|ssid|TetT_[Enterococcus_faecalis]|TetT	0.24	495	261	111	13	478	5	417	1e-30	126
MB66_1024	No Hits Found
MB66_1025	No Hits Found
MB66_1026	No Hits Found
MB66_1027	No Hits Found
MB66_1028	No Hits Found
MB66_1029	No Hits Found
MB66_1030	No Hits Found
MB66_1031	No Hits Found
MB66_1032	No Hits Found
MB66_1033	No Hits Found
MB66_1034	No Hits Found
MB66_1035	No Hits Found
MB66_1036	19902|vfid|44392|vsiid|65229|ssid|ABC_transporter_ATPase_component_	0.34	306	181	19	3	297	2	617	1e-31	129
MB66_1037	18832|vfid|42253|vsiid|63090|ssid|4-diphosphocytidyl-2-C-methyl-D-	0.3	285	182	17	13	296	2	270	6e-33	122
MB66_1038	23558|vfid|57132|vsiid|77999|ssid|RecName:_Full=Ribosomal_RNA_small	0.36	264	150	18	28	287	13	262	2e-45	154
MB66_1039	No Hits Found
MB66_1040	3471|vfid|4548|vsiid|5112|ssid|<locus|BMEI0986|start|1027716|end|10	0.39	134	69	12	7	133	127	255	1e-24	94.7
MB66_1041	3471|vfid|4548|vsiid|5112|ssid|<locus|BMEI0986|start|1027716|end|10	0.31	109	72	3	18	126	1	106	3e-11	58.9
MB66_1042	No Hits Found
MB66_1043	No Hits Found
MB66_1044	No Hits Found
MB66_1045	No Hits Found
MB66_1046	No Hits Found
MB66_1047	No Hits Found
MB66_1048	16125|vfid|36840|vsiid|57677|ssid|hypothetical_protein_NCgl1296_[Co	0.47	102	53	1	3	103	83	184	9e-26	94.7
MB66_1049	No Hits Found
MB66_1050	No Hits Found
MB66_1051	No Hits Found
MB66_1052	No Hits Found
MB66_1053	No Hits Found
MB66_1054	7931|vfid|9789|vsiid|11985|ssid|VFDB_hasC|UDP-glucose	0.38	294	170	12	15	303	4	290	2e-53	176
MB66_1055	No Hits Found
MB66_1056	No Hits Found
MB66_1057	10799|vfid|17504|vsiid|27010|ssid|sp|P0A5K8|MSCL_MYCTU_Large-	0.49	136	60	9	1	136	1	127	5e-32	110
MB66_1058	No Hits Found
MB66_1059	3252|vfid|4110|vsiid|4674|ssid|<locus|BPSL0808|start|938272|end|939	0.39	291	144	33	203	483	102	369	1e-46	168
MB66_1060	15177|vfid|24375|vsiid|45195|ssid|tr|Q668C3|Q668C3_YERPS_Sensor_pro	0.3	301	193	16	179	472	166	457	6e-33	130
MB66_1061	2504|vfid|2746|vsiid|3102|ssid|VFDB_mprA_two_component_response_tra	0.72	230	61	2	1	230	3	230	e-117	333
MB66_1062	No Hits Found
MB66_1063	16873|vfid|38335|vsiid|59172|ssid|50S_ribosomal_protein_L31_type_B_	0.43	86	48	1	24	109	1	85	1e-19	76.3
MB66_1064	No Hits Found
MB66_1065	No Hits Found
MB66_1066	No Hits Found
MB66_1067	No Hits Found
MB66_1068	No Hits Found
MB66_1069	12246|vfid|18951|vsiid|36296|ssid|tr|O53310|O53310_MYCTU_POSSIBLE	0.37	86	52	2	13	96	2	87	1e-08	53.1
MB66_1070	No Hits Found
MB66_1071	18815|vfid|42219|vsiid|63056|ssid|hypothetical_protein_gbs0132_[Str	0.28	216	140	14	64	268	292	504	3e-22	96.3
MB66_1072	18815|vfid|42219|vsiid|63056|ssid|hypothetical_protein_gbs0132_[Str	0.29	178	114	12	46	223	336	501	2e-15	73.9
MB66_1073	8266|vfid|10404|vsiid|12884|ssid|VFDB_peb1A_bifunctional_adhesin/AB	0.3	204	127	14	17	212	10	207	6e-15	72.0
MB66_1074	18814|vfid|42217|vsiid|63054|ssid|hypothetical_protein_gbs0131_[Str	0.51	202	97	1	11	211	44	245	1e-66	204
MB66_1075	No Hits Found
MB66_1076	21660|vfid|53517|vsiid|74384|ssid|bifunctional_UDP-	0.29	103	73		89	191	75	177	8e-09	54.3
MB66_1077	No Hits Found
MB66_1078	No Hits Found
MB66_1079	19889|vfid|44366|vsiid|65203|ssid|DNA_helicase_IV_[Salmonella_enter	0.27	382	220	56	66	412	197	557	2e-25	112
MB66_1080	No Hits Found
MB66_1081	18231|vfid|41051|vsiid|61888|ssid|aldehyde_dehydrogenase_family_pro	0.35	475	304	4	23	495	23	495	3e-89	281
MB66_1082	No Hits Found
MB66_1083	20469|vfid|45526|vsiid|66363|ssid|hypothetical_protein_STM1074_[Sal	0.3	133	84	8	15	139	1	133	6e-17	72.4
MB66_1084	No Hits Found
MB66_1085	No Hits Found
MB66_1086	No Hits Found
MB66_1087	No Hits Found
MB66_1088	No Hits Found
MB66_1089	No Hits Found
MB66_1090	23242|vfid|56544|vsiid|77411|ssid|dihydrofolate_reductase_[Pasteure	0.44	97	45	9	14	102	17	112	8e-23	89.0
MB66_1091	No Hits Found
MB66_1092	No Hits Found
MB66_1093	No Hits Found
MB66_1094	No Hits Found
MB66_1095	19440|vfid|43469|vsiid|64306|ssid|putative_peptide_transport_system	0.29	231	129	33	31	470	56	243	1e-15	79.3
MB66_1096	19437|vfid|43463|vsiid|64300|ssid|putative_peptide_transport_system	0.25	251	167	20	6	248	23	261	4e-15	72.8
MB66_1097	18828|vfid|42245|vsiid|63082|ssid|oligopeptide_ABC_transporter,	0.26	312	216	12	9	318	2	303	9e-25	101
MB66_1098	18867|vfid|42323|vsiid|63160|ssid|hypothetical_protein_gbs0184_[Str	0.22	486	330	45	12	465	9	481	6e-17	83.2
MB66_1099	No Hits Found
MB66_1100	No Hits Found
MB66_1101	No Hits Found
MB66_1102	No Hits Found
MB66_1103	3406|vfid|4418|vsiid|4982|ssid|<locus|BMEI1585|start|1633460|end|16	0.3	444	285	25	19	454	28	454	2e-47	169
MB66_1104	No Hits Found
MB66_1105	No Hits Found
MB66_1106	No Hits Found
MB66_1107	16099|vfid|36788|vsiid|57625|ssid|hypothetical_protein_CE0861_[Cory	0.31	208	125	17	4	200	5	206	2e-13	68.9
MB66_1108	No Hits Found
MB66_1109	20420|vfid|45428|vsiid|66265|ssid|major_sodium/proline_symporter_[S	0.25	487	319	46	19	492	8	461	6e-18	86.3
MB66_1110	No Hits Found
MB66_1111	No Hits Found
MB66_1112	20930|vfid|46448|vsiid|67285|ssid|phenylacetaldehyde_dehydrogenase_	0.23	292	192	31	2	268	1	286	4e-08	52.8
MB66_1113	2542|vfid|2823|vsiid|3215|ssid|VFDB_sodC_periplasmic_superoxide_dis	0.39	214	95	34	20	203	28	237	8e-31	112
MB66_1114	No Hits Found
MB66_1115	No Hits Found
MB66_1116	12271|vfid|68305|vsiid|90792|ssid|sp|P31106|MIP_LEGMI_Outer_membran	0.36	96	59	2	24	118	144	238	2e-10	55.8
MB66_1117	No Hits Found
MB66_1118	No Hits Found
MB66_1119	No Hits Found
MB66_1120	No Hits Found
MB66_1121	No Hits Found
MB66_1122	25340|vfid|60547|vsiid|81414|ssid|RecName:_Full=rRNA_	0.29	159	99	13	133	289	118	265	2e-10	60.1
MB66_1123	No Hits Found
MB66_1124	No Hits Found
MB66_1125	No Hits Found
MB66_1126	No Hits Found
MB66_1127	No Hits Found
MB66_1128	No Hits Found
MB66_1129	No Hits Found
MB66_1130	No Hits Found
MB66_1131	No Hits Found
MB66_1132	17322|vfid|39233|vsiid|60070|ssid|hypothetical_protein_ECs1305_[Esc	0.27	286	175	33	185	456	423	689	2e-13	72.4
MB66_1133	No Hits Found
MB66_1134	169|vfid|170|vsiid|169|ssid|putative_aspartate_amino_transferase_[K	0.29	202	135	8	13	210	21	218	1e-20	88.6
MB66_1135	No Hits Found
MB66_1136	No Hits Found
MB66_1137	No Hits Found
MB66_1138	No Hits Found
MB66_1139	No Hits Found
MB66_1140	No Hits Found
MB66_1141	No Hits Found
MB66_1142	18837|vfid|42263|vsiid|63100|ssid|tyrosyl-	0.46	423	216	10	6	424	2	418	e-129	377
MB66_1143	No Hits Found
MB66_1144	18518|vfid|41625|vsiid|62462|ssid|argininosuccinate_lyase_[Streptoc	0.37	463	284	4	6	468	2	460	e-109	330
MB66_1145	18517|vfid|41623|vsiid|62460|ssid|argininosuccinate_synthase_[Strep	0.46	396	202	8	4	396	5	395	e-130	379
MB66_1146	10319|vfid|17024|vsiid|23726|ssid|sp|O85175|ARGR_CORGL_Arginine_rep	0.73	132	35		1	132	38	169	4e-66	197
MB66_1147	16625|vfid|37840|vsiid|58677|ssid|CP4-	0.37	327	177	29	21	323	7	328	5e-60	195
MB66_1148	No Hits Found
MB66_1149	No Hits Found
MB66_1150	No Hits Found
MB66_1151	No Hits Found
MB66_1152	No Hits Found
MB66_1153	No Hits Found
MB66_1154	18887|vfid|42363|vsiid|63200|ssid|hypothetical_protein_gbs0204_[Str	0.28	146	97	7	123	266	103	243	4e-16	75.5
MB66_1155	No Hits Found
MB66_1156	No Hits Found
MB66_1157	No Hits Found
MB66_1158	No Hits Found
MB66_1159	15483|vfid|35556|vsiid|56393|ssid|putative_excinuclease_ABC_subunit	0.35	134	73	13	268	126	140	628	6e-09	59.7
MB66_1160	20545|vfid|45678|vsiid|66515|ssid|putative_metallo-beta-	0.26	203	124	25	11	192	6	204	2e-11	60.1
MB66_1161	No Hits Found
MB66_1162	No Hits Found
MB66_1163	No Hits Found
MB66_1164	No Hits Found
MB66_1165	No Hits Found
MB66_1166	No Hits Found
MB66_1167	18872|vfid|42333|vsiid|63170|ssid|hypothetical_protein_gbs0189_[Str	0.3	694	394	88	1	648	1	652	5e-72	246
MB66_1168	20561|vfid|45710|vsiid|66547|ssid|30S_ribosomal_protein_S1_[Salmone	0.34	297	177	17	34	366	21	439	1e-32	130
MB66_1169	15514|vfid|35618|vsiid|56455|ssid|putative_ubiquinone/menaquinone_b	0.28	182	115	15	36	212	47	218	4e-10	58.5
MB66_1170	18192|vfid|40973|vsiid|61810|ssid|DNA_polymerase_[Pseudomonas_putid	0.25	330	175	72	597	873	381	691	3e-09	60.5
MB66_1171	No Hits Found
MB66_1172	No Hits Found
MB66_1173	No Hits Found
MB66_1174	No Hits Found
MB66_1175	No Hits Found
MB66_1176	No Hits Found
MB66_1177	No Hits Found
MB66_1178	No Hits Found
MB66_1179	No Hits Found
MB66_1180	No Hits Found
MB66_1181	18815|vfid|42219|vsiid|63056|ssid|hypothetical_protein_gbs0132_[Str	0.31	220	123	27	64	271	299	503	3e-28	113
MB66_1182	18814|vfid|42217|vsiid|63054|ssid|hypothetical_protein_gbs0131_[Str	0.48	251	119	11	6	255	5	245	3e-66	205
MB66_1183	No Hits Found
MB66_1184	No Hits Found
MB66_1185	28692|vfid|67656|vsiid|88715|ssid|sp|P0A531|COAD_MYCBO_Phosphopante	0.43	148	80	4	1	148	13	156	2e-40	132
MB66_1186	No Hits Found
MB66_1187	No Hits Found
MB66_1188	No Hits Found
MB66_1189	18812|vfid|42213|vsiid|63050|ssid|DAK2_domain_protein_[Streptococcu	0.26	544	329	72	14	529	11	510	8e-39	149
MB66_1190	No Hits Found
MB66_1191	No Hits Found
MB66_1192	No Hits Found
MB66_1193	25390|vfid|60643|vsiid|81510|ssid|D-Ala:D-	0.39	347	200	11	12	354	5	344	7e-75	234
MB66_1194	No Hits Found
MB66_1195	No Hits Found
MB66_1196	No Hits Found
MB66_1197	13818|vfid|22083|vsiid|42128|ssid|VFDB_leuD|isopropylmalate	0.68	175	55	1	1	175	19	192	8e-85	248
MB66_1198	No Hits Found
MB66_1199	16624|vfid|37838|vsiid|58675|ssid|CP4-6_prophage;_predicted_DNA-	0.28	249	154	25	14	241	4	248	3e-13	66.6
MB66_1200	2506|vfid|2750|vsiid|3108|ssid|VFDB_relA_GTP_pyrophosphokinase_[Myc	0.3	126	81	6	12	134	83	205	2e-09	56.2
MB66_1201	No Hits Found
MB66_1202	No Hits Found
MB66_1203	No Hits Found
MB66_1204	No Hits Found
MB66_1205	18505|vfid|41599|vsiid|62436|ssid|glutamyl-	0.34	497	292	32	5	487	3	481	3e-80	257
MB66_1206	7570|vfid|9026|vsiid|10944|ssid|isochorismate_synthase_[Bacillus_an	0.42	278	155	6	34	309	118	391	6e-68	216
MB66_1207	20443|vfid|45474|vsiid|66311|ssid|4-	0.29	201	129	13	60	262	225	203	3e-13	68.6
MB66_1208	No Hits Found
MB66_1209	No Hits Found
MB66_1210	No Hits Found
MB66_1211	No Hits Found
MB66_1212	25410|vfid|60681|vsiid|81548|ssid|VanHB_[Clostridium_sp._MLG245]|Va	0.29	250	152	25	69	304	73	311	1e-27	113
MB66_1213	No Hits Found
MB66_1214	No Hits Found
MB66_1215	No Hits Found
MB66_1216	No Hits Found
MB66_1217	No Hits Found
MB66_1218	No Hits Found
MB66_1219	18786|vfid|42161|vsiid|62998|ssid|hypothetical_protein_gbs0103_[Str	0.29	212	115	34	73	279	79	261	1e-13	71.2
MB66_1220	No Hits Found
MB66_1221	16621|vfid|37832|vsiid|58669|ssid|CP4-	0.28	561	334	67	49	587	88	603	8e-43	162
MB66_1222	No Hits Found
MB66_1223	No Hits Found
MB66_1224	14025|vfid|22497|vsiid|42749|ssid|VFDB_orf44|hypothetical protein	0.3	281	189	7	6	282	12	289	7e-40	140
MB66_1225	No Hits Found
MB66_1226	20925|vfid|46438|vsiid|67275|ssid|sugar-	0.32	337	195	33	30	355	1	315	3e-35	131
MB66_1227	No Hits Found
MB66_1228	No Hits Found
MB66_1229	No Hits Found
MB66_1230	3437|vfid|4480|vsiid|5044|ssid|<locus|BMEII0535|start|560169|end|56	0.28	288	180	27	39	307	36	315	5e-20	89.4
MB66_1231	13721|vfid|21889|vsiid|41837|ssid|VFDB_fecE|ATP-binding protein	0.38	246	147	5	4	246	3	246	2e-55	177
MB66_1232	3413|vfid|4432|vsiid|4996|ssid|<locus|BMEII0536|start|561287|end|56	0.42	292	166	3	48	339	29	317	4e-64	206
MB66_1233	No Hits Found
MB66_1234	No Hits Found
MB66_1235	24886|vfid|59683|vsiid|80550|ssid|tetracenomycin_C_efflux_protein_[	0.35	443	269	17	16	448	6	441	2e-65	219
MB66_1236	No Hits Found
MB66_1237	16234|vfid|37058|vsiid|57895|ssid|putative_amidase_[Escherichia_col	0.32	233	149	8	15	240	16	247	5e-16	80.1
MB66_1238	No Hits Found
MB66_1239	No Hits Found
MB66_1240	No Hits Found
MB66_1241	No Hits Found
MB66_1242	No Hits Found
MB66_1243	17452|vfid|39493|vsiid|60330|ssid|tRNA-specific_2-	0.34	363	224	13	2	360	8	361	2e-63	206
MB66_1244	No Hits Found
MB66_1245	2754|vfid|3248|vsiid|3810|ssid|<locus|HP0220|gene|Unknown|ref|GI:15	0.33	380	244	10	1	370	2	381	6e-61	200
MB66_1246	No Hits Found
MB66_1247	No Hits Found
MB66_1248	No Hits Found
MB66_1249	No Hits Found
MB66_1250	7293|vfid|8471|vsiid|14148|ssid|VFDB_fepC_iron-	0.33	205	127	10	49	250	38	235	1e-27	107
MB66_1251	No Hits Found
MB66_1252	No Hits Found
MB66_1253	No Hits Found
MB66_1254	No Hits Found
MB66_1255	No Hits Found
MB66_1256	No Hits Found
MB66_1257	No Hits Found
MB66_1258	No Hits Found
MB66_1259	No Hits Found
MB66_1260	3390|vfid|4386|vsiid|4950|ssid|<locus|BMEII1105|start|1142500|end|1	0.35	317	194	11	83	395	17	326	8e-39	144
MB66_1261	No Hits Found
MB66_1262	2931|vfid|3602|vsiid|4164|ssid|<locus|HP1420|gene|Unknown|ref|GI:15	0.28	409	239	52	71	453	41	423	5e-37	142
MB66_1263	No Hits Found
MB66_1264	No Hits Found
MB66_1265	No Hits Found
MB66_1266	No Hits Found
MB66_1267	No Hits Found
MB66_1268	No Hits Found
MB66_1269	18819|vfid|42227|vsiid|63064|ssid|hypothetical_protein_gbs0136_[Str	0.31	331	190	36	12	332	7	311	1e-41	150
MB66_1270	No Hits Found
MB66_1271	No Hits Found
MB66_1272	No Hits Found
MB66_1273	13583|vfid|21612|vsiid|41421|ssid|VFDB_escN|EscN [Escherichia coli]	0.28	270	169	25	443	700	142	398	2e-19	91.3
MB66_1274	7571|vfid|9028|vsiid|10946|ssid|2,	0.24	535	331	71	36	554	52	531	4e-28	117
MB66_1275	No Hits Found
MB66_1276	No Hits Found
MB66_1277	No Hits Found
MB66_1278	7524|vfid|8934|vsiid|10852|ssid|probable_diaminopimelate_decarboxyl	0.23	384	241	53	66	426	44	397	5e-11	63.9
MB66_1279	No Hits Found
MB66_1280	No Hits Found
MB66_1281	No Hits Found
MB66_1282	No Hits Found
MB66_1283	No Hits Found
MB66_1284	No Hits Found
MB66_1286	No Hits Found
MB66_1287	No Hits Found
MB66_1288	No Hits Found
MB66_1289	No Hits Found
MB66_1290	No Hits Found
MB66_1291	No Hits Found
MB66_1292	No Hits Found
MB66_1293	13763|vfid|21973|vsiid|41963|ssid|VFDB_VC1760_helicase,	0.27	529	293	91	556	1005	254	770	5e-40	160
MB66_1294	20420|vfid|45428|vsiid|66265|ssid|major_sodium/proline_symporter_[S	0.43	505	273	11	12	516	8	501	e-144	424
MB66_1295	No Hits Found
MB66_1296	No Hits Found
MB66_1297	No Hits Found
MB66_1298	No Hits Found
MB66_1299	26455|vfid|62854|vsiid|83722|ssid|eukaryotic_translation_initiation	0.39	369	223	2	66	433	39	406	3e-87	278
MB66_1300	No Hits Found
MB66_1301	No Hits Found
MB66_1302	No Hits Found
MB66_1303	20417|vfid|45422|vsiid|66259|ssid|putative_sodium/glucose_cotranspo	0.22	449	315	31	15	448	9	441	5e-14	73.9
MB66_1304	No Hits Found
MB66_1305	No Hits Found
MB66_1306	No Hits Found
MB66_1307	No Hits Found
MB66_1309	No Hits Found
MB66_1310	14011|vfid|22469|vsiid|42707|ssid|VFDB_iroC|ABC transport protein	0.35	1177	688	66	63	1222	71	1198	0.0	630
MB66_1311	No Hits Found
MB66_1312	No Hits Found
MB66_1313	No Hits Found
MB66_1314	No Hits Found
MB66_1315	No Hits Found
MB66_1316	28889|vfid|68118|vsiid|90242|ssid|tr|Q5E8V1|Q5E8V1_VIBF1_TatABCE_	0.42	64	35	2	5	68	4	65	3e-08	48.9
MB66_1317	No Hits Found
MB66_1318	2508|vfid|2754|vsiid|3114|ssid|VFDB_sigE_RNA_polymerase_sigma_facto	0.66	200	64	3	15	211	57	256	5e-90	265
MB66_1319	No Hits Found
MB66_1320	No Hits Found
MB66_1321	7858|vfid|9643|vsiid|11766|ssid|VFDB_bplH|putative glycosyl	0.26	269	161	37	127	382	131	375	1e-13	71.2
MB66_1322	No Hits Found
MB66_1323	No Hits Found
MB66_1324	3589|vfid|4668|vsiid|5232|ssid|<sp|P37000|MYRA_MICGR_Mycinamicin-	0.4	289	161	11	9	288	9	295	3e-50	167
MB66_1325	No Hits Found
MB66_1326	No Hits Found
MB66_1327	No Hits Found
MB66_1328	24881|vfid|59674|vsiid|80541|ssid|dihydropteroate_synthase_[Salmone	0.27	264	185	6	12	271	1	262	2e-26	103
MB66_1329	18760|vfid|42109|vsiid|62946|ssid|hypothetical_protein_SAG1984_[Str	0.25	180	129	5	74	250	3	180	4e-11	60.5
MB66_1330	No Hits Found
MB66_1331	No Hits Found
MB66_1332	16612|vfid|37814|vsiid|58651|ssid|putative_amino_acid/amine_transpo	0.35	424	260	15	1	416	9	425	8e-73	236
MB66_1333	No Hits Found
MB66_1334	16612|vfid|37814|vsiid|58651|ssid|putative_amino_acid/amine_transpo	0.32	469	297	20	2	459	11	470	2e-72	236
MB66_1335	No Hits Found
MB66_1336	No Hits Found
MB66_1337	169|vfid|170|vsiid|169|ssid|putative_aspartate_amino_transferase_[K	0.28	380	228	44	9	355	15	383	1e-38	142
MB66_1338	No Hits Found
MB66_1339	No Hits Found
MB66_1340	No Hits Found
MB66_1341	No Hits Found
MB66_1342	25250|vfid|60373|vsiid|81240|ssid|TetT_[Enterococcus_faecalis]|TetT	0.29	369	206	54	8	338	5	357	3e-34	138
MB66_1343	No Hits Found
MB66_1344	No Hits Found
MB66_1345	No Hits Found
MB66_1346	9098|vfid|14853|vsiid|19271|ssid|sp|Q5W958|VSP20_BOTJA_Venom_serine	0.27	240	136	38	7	209	4	242	6e-14	68.9
MB66_1347	19440|vfid|43469|vsiid|64306|ssid|putative_peptide_transport_system	0.39	270	152	12	8	551	26	285	7e-48	176
MB66_1348	19437|vfid|43463|vsiid|64300|ssid|putative_peptide_transport_system	0.32	277	182	4	40	315	2	275	2e-45	155
MB66_1349	18828|vfid|42245|vsiid|63082|ssid|oligopeptide_ABC_transporter,	0.32	308	201	8	1	306	1	302	2e-50	169
MB66_1350	18827|vfid|42243|vsiid|63080|ssid|hypothetical_protein_gbs0144_[Str	0.27	543	324	72	5	501	9	525	3e-26	112
MB66_1351	No Hits Found
MB66_1352	No Hits Found
MB66_1353	No Hits Found
MB66_1354	13861|vfid|22169|vsiid|42257|ssid|VFDB_ORF45|putative ABC	0.3	212	132	16	258	208	16	218	1e-12	67.0
MB66_1355	No Hits Found
MB66_1356	No Hits Found
MB66_1357	No Hits Found
MB66_1358	15483|vfid|35556|vsiid|56393|ssid|putative_excinuclease_ABC_subunit	0.35	847	435	110	5	769	18	836	e-145	447
MB66_1359	17463|vfid|39515|vsiid|60352|ssid|transport_ATP-	0.25	490	319	44	72	541	84	549	3e-37	144
MB66_1360	20206|vfid|45000|vsiid|65837|ssid|cysteine/glutathione_ABC_transpor	0.29	492	307	40	76	543	77	552	6e-46	169
MB66_1361	No Hits Found
MB66_1362	No Hits Found
MB66_1363	No Hits Found
MB66_1364	No Hits Found
MB66_1365	No Hits Found
MB66_1366	No Hits Found
MB66_1367	20749|vfid|46086|vsiid|66923|ssid|ISxac3_transposase_[Xanthomonas_a	0.32	248	161	6	142	383	16	263	2e-37	136
MB66_1368	20749|vfid|46086|vsiid|66923|ssid|ISxac3_transposase_[Xanthomonas_a	0.32	248	161	6	142	383	16	263	2e-37	136
MB66_1369	No Hits Found
MB66_1370	No Hits Found
MB66_1371	No Hits Found
MB66_1372	No Hits Found
MB66_1373	7573|vfid|9032|vsiid|10950|ssid|nonribosomal_peptide_synthetase_DhbF_	0.29	617	369	68	31	570	475	2119	1e-56	216
MB66_1374	No Hits Found
MB66_1375	No Hits Found
MB66_1376	No Hits Found
MB66_1377	No Hits Found
MB66_1378	No Hits Found
MB66_1379	No Hits Found
MB66_1380	No Hits Found
MB66_1381	No Hits Found
MB66_1382	15449|vfid|35488|vsiid|56325|ssid|hypothetical_protein_bll8085_[Bra	0.27	322	208	24	200	511	275	582	3e-20	94.7
MB66_1383	No Hits Found
MB66_1384	24822|vfid|59558|vsiid|80425|ssid|dihydropteroate_synthase_[Plasmid	0.37	213	128	5	1	209	8	219	1e-40	140
MB66_1385	No Hits Found
MB66_1386	No Hits Found
MB66_1387	No Hits Found
MB66_1388	No Hits Found
MB66_1389	No Hits Found
MB66_1390	2488|vfid|2714|vsiid|3054|ssid|VFDB_panC|pantoate--beta-alanine	0.32	277	125	63	2	215	6	282	2e-17	79.0
MB66_1391	No Hits Found
MB66_1392	No Hits Found
MB66_1393	18231|vfid|41051|vsiid|61888|ssid|aldehyde_dehydrogenase_family_pro	0.4	483	279	7	22	499	23	503	e-121	364
MB66_1394	No Hits Found
MB66_1395	No Hits Found
MB66_1396	No Hits Found
MB66_1397	14026|vfid|22499|vsiid|42752|ssid|VFDB_orf45|putative lysil-tRNA	0.36	505	301	22	13	515	11	495	e-110	337
MB66_1398	No Hits Found
MB66_1399	No Hits Found
MB66_1400	No Hits Found
MB66_1401	23011|vfid|56087|vsiid|76954|ssid|chloramphenicol/florfenicol_expor	0.25	414	298	12	8	416	13	419	2e-19	90.1
MB66_1402	No Hits Found
MB66_1403	8173|vfid|10259|vsiid|12687|ssid|VFDB_clpC|endopeptidase Clp	0.57	835	320	33	1	832	2	806	0.0	978
MB66_1404	No Hits Found
MB66_1405	No Hits Found
MB66_1406	No Hits Found
MB66_1407	No Hits Found
MB66_1408	8154|vfid|10221|vsiid|12630|ssid|VFDB_mig-5|putative carbonic	0.31	196	122	12	13	202	53	242	1e-29	109
MB66_1409	No Hits Found
MB66_1410	18792|vfid|42173|vsiid|63010|ssid|DNA_repair_protein_RadA_[Streptoc	0.45	468	232	25	9	467	1	452	e-141	411
MB66_1411	No Hits Found
MB66_1412	No Hits Found
MB66_1413	No Hits Found
MB66_1414	13556|vfid|21558|vsiid|41340|ssid|VFDB_bsc1_Bcs1_[Haemophilus_influ	0.27	237	151	21	2	228	3	228	2e-17	80.1
MB66_1415	No Hits Found
MB66_1416	18885|vfid|42359|vsiid|63196|ssid|cysteinyl-	0.37	468	256	36	3	459	2	444	e-110	331
MB66_1417	18600|vfid|41789|vsiid|62626|ssid|RNA_methyltransferase_[Streptococ	0.32	251	166	4	60	310	4	250	1e-46	157
MB66_1418	18801|vfid|42191|vsiid|63028|ssid|hypothetical_protein_gbs0118_[Str	0.23	335	217	39	9	338	2	302	4e-11	63.2
MB66_1419	No Hits Found
MB66_1420	No Hits Found
MB66_1421	No Hits Found
MB66_1422	No Hits Found
MB66_1423	No Hits Found
MB66_1424	No Hits Found
MB66_1425	8524|vfid|10920|vsiid|13658|ssid|VFDB_spaC_putative_surface-	0.22	518	318	84	278	641	878	926	9e-11	65.5
MB66_1426	No Hits Found
MB66_1427	No Hits Found
MB66_1428	No Hits Found
MB66_1429	No Hits Found
MB66_1430	No Hits Found
MB66_1431	2470|vfid|2678|vsiid|3000|ssid|VFDB_fbpA_secreted_antigen_85-	0.3	286	171	28	106	381	47	314	2e-19	87.8
MB66_1432	13961|vfid|22369|vsiid|42557|ssid|VFDB_orf67|hypothetical protein	0.25	166	108	15	9	163	23	184	2e-10	57.0
MB66_1433	24568|vfid|59056|vsiid|79923|ssid|transport_protein_QacB_[Staphyloc	0.33	399	255	9	5	397	34	429	1e-67	224
MB66_1434	2505|vfid|2748|vsiid|3105|ssid|VFDB_phoP_two_component_system_respo	0.65	226	79		10	235	22	247	e-106	305
MB66_1435	15177|vfid|24375|vsiid|45195|ssid|tr|Q668C3|Q668C3_YERPS_Sensor_pro	0.31	295	186	16	207	497	173	455	7e-36	138
MB66_1436	No Hits Found
MB66_1437	No Hits Found
MB66_1438	No Hits Found
MB66_1439	No Hits Found
MB66_1440	No Hits Found
MB66_1441	No Hits Found
MB66_1442	13813|vfid|22073|vsiid|42113|ssid|VFDB_purC|phosphoribosylaminoimid	0.68	294	93		1	294	1	294	e-149	420
MB66_1443	No Hits Found
MB66_1444	27968|vfid|65870|vsiid|86738|ssid|oligopeptidase_B_[Trypanosoma_cru	0.39	690	382	36	28	702	37	705	e-154	462
MB66_1445	No Hits Found
MB66_1446	No Hits Found
MB66_1447	No Hits Found
MB66_1448	No Hits Found
MB66_1449	3399|vfid|4404|vsiid|4968|ssid|<locus|BMEI1877|start|1930651|end|19	0.31	171	99	18	56	222	57	213	6e-14	67.8
MB66_1450	No Hits Found
MB66_1451	No Hits Found
MB66_1452	No Hits Found
MB66_1453	15599|vfid|35788|vsiid|56625|ssid|D-fructose-6-	0.29	208	129	18	43	245	2	196	2e-13	72.4
MB66_1454	No Hits Found
MB66_1455	No Hits Found
MB66_1456	No Hits Found
MB66_1457	No Hits Found
MB66_1458	No Hits Found
MB66_1459	No Hits Found
MB66_1460	No Hits Found
MB66_1461	No Hits Found
MB66_1462	No Hits Found
MB66_1463	19072|vfid|42733|vsiid|63570|ssid|ABC_transporter_permease_protein_	0.29	177	99	26	88	276	66	526	7e-08	53.5
MB66_1464	19072|vfid|42733|vsiid|63570|ssid|ABC_transporter_permease_protein_	0.34	163	99	7	41	225	353	236	1e-14	73.6
MB66_1465	18635|vfid|41859|vsiid|62696|ssid|amino_acid_ABC_transporter,	0.34	247	144	19	8	252	11	240	9e-37	133
MB66_1466	No Hits Found
MB66_1467	No Hits Found
MB66_1468	No Hits Found
MB66_1469	No Hits Found
MB66_1471	20584|vfid|45756|vsiid|66593|ssid|cysteine/glutathione_ABC_transpor	0.32	465	243	71	96	508	97	542	6e-44	163
MB66_1472	17462|vfid|39513|vsiid|60350|ssid|cytochrome_d_ubiquinol_oxidase,	0.4	334	176	23	3	322	4	328	5e-74	231
MB66_1473	17461|vfid|39511|vsiid|60348|ssid|cytochrome_d_ubiquinol_oxidase,	0.4	456	243	28	2	444	3	443	e-106	325
MB66_1474	No Hits Found
MB66_1475	No Hits Found
MB66_1476	No Hits Found
MB66_1477	18883|vfid|42355|vsiid|63192|ssid|serine_O-	0.5	161	79		9	169	5	165	5e-52	165
MB66_1478	No Hits Found
MB66_1479	No Hits Found
MB66_1480	No Hits Found
MB66_1481	No Hits Found
MB66_1482	20185|vfid|44958|vsiid|65795|ssid|3-phosphoshikimate_1-	0.23	440	270	67	11	409	10	423	2e-07	52.4
MB66_1483	No Hits Found
MB66_1484	No Hits Found
MB66_1485	No Hits Found
MB66_1486	No Hits Found
MB66_1487	No Hits Found
MB66_1488	No Hits Found
MB66_1489	No Hits Found
MB66_1490	No Hits Found
MB66_1491	No Hits Found
MB66_1492	No Hits Found
MB66_1493	No Hits Found
MB66_1494	10608|vfid|17313|vsiid|25589|ssid|tr|O86514|O86514_STRCO_Putative_t	0.28	166	112	6	16	179	8	169	4e-14	67.8
MB66_1495	9955|vfid|16660|vsiid|21547|ssid|sp|P25714|OXAA_ECOLI_Inner_membran	0.22	263	135	69	20	282	339	532	1e-08	56.6
MB66_1496	No Hits Found
MB66_1497	No Hits Found
MB66_1498	No Hits Found
MB66_1499	14097|vfid|22642|vsiid|42966|ssid|VFDB_YPO0256|two-component	0.26	237	153	22	221	439	384	616	4e-08	55.5
MB66_1500	8394|vfid|10660|vsiid|13268|ssid|VFDB_letA|response regulator GacA	0.29	219	137	17	1	212	7	215	5e-31	112
MB66_1501	No Hits Found
MB66_1502	No Hits Found
MB66_1503	No Hits Found
MB66_1504	No Hits Found
MB66_1505	No Hits Found
MB66_1506	8163|vfid|10239|vsiid|12657|ssid|VFDB_hpt_sugar_phosphate_antiporte	0.52	420	200		1	420	38	457	e-152	440
MB66_1507	No Hits Found
MB66_1508	17647|vfid|39883|vsiid|60720|ssid|hypothetical_protein_lin2562_[Lis	0.25	242	152	29	5	240	6	224	5e-25	99.8
MB66_1509	No Hits Found
MB66_1510	No Hits Found
MB66_1511	No Hits Found
MB66_1512	No Hits Found
MB66_1513	2541|vfid|2821|vsiid|3212|ssid|VFDB_sodA_superoxide_dismutase_[Fe]_	0.61	199	75	1	14	212	1	198	4e-85	250
MB66_1514	No Hits Found
MB66_1515	18809|vfid|42207|vsiid|63044|ssid|L-2-	0.32	304	193	12	19	319	4	298	5e-44	152
MB66_1516	No Hits Found
MB66_1517	No Hits Found
MB66_1519	No Hits Found
MB66_1520	No Hits Found
MB66_1521	No Hits Found
MB66_1523	No Hits Found
MB66_1524	No Hits Found
MB66_1525	No Hits Found
MB66_1526	7911|vfid|9749|vsiid|11925|ssid|VFDB_cpsA|capsular polysaccharide	0.28	175	118	7	183	351	223	396	2e-13	71.6
MB66_1527	No Hits Found
MB66_1528	No Hits Found
MB66_1529	No Hits Found
MB66_1530	No Hits Found
MB66_1531	No Hits Found
MB66_1532	No Hits Found
MB66_1533	19016|vfid|42621|vsiid|63458|ssid|korSA,	0.26	247	159	23	25	251	8	251	1e-09	57.0
MB66_1534	20578|vfid|45744|vsiid|66581|ssid|seryl-	0.37	434	237	33	9	419	1	424	1e-79	252
MB66_1535	No Hits Found
MB66_1536	No Hits Found
MB66_1537	No Hits Found
MB66_1538	No Hits Found
MB66_1539	7594|vfid|9074|vsiid|10992|ssid|iron_compound_ABC_transporter,	0.23	295	200	25	25	307	18	299	9e-11	61.6
MB66_1540	8678|vfid|11229|vsiid|14121|ssid|VFDB_chuU_iron_ABC_transporter_per	0.38	296	170	12	40	330	40	328	9e-58	189
MB66_1541	7619|vfid|9124|vsiid|11042|ssid|Iron III	0.36	211	126	9	1	202	45	255	1e-39	137
MB66_1542	7989|vfid|9896|vsiid|12140|ssid|UDP-	0.44	378	191	17	2	377	6	368	e-103	309
MB66_1543	No Hits Found
MB66_1544	16396|vfid|37382|vsiid|58219|ssid|transporter_protein_[Escherichia_	0.32	414	264	14	16	422	10	416	1e-77	248
MB66_1545	No Hits Found
MB66_1548	No Hits Found
MB66_1549	No Hits Found
MB66_1550	No Hits Found
MB66_1551	No Hits Found
MB66_1552	No Hits Found
MB66_1553	2473|vfid|2684|vsiid|3009|ssid|VFDB_fbpC2|fbpC2 [Mycobacterium	0.35	281	174	8	54	333	54	327	7e-46	158
MB66_1554	No Hits Found
MB66_1555	2470|vfid|2678|vsiid|3000|ssid|VFDB_fbpA_secreted_antigen_85-	0.4	255	141	11	125	373	77	326	7e-41	151
MB66_1556	No Hits Found
MB66_1557	No Hits Found
MB66_1558	2476|vfid|2690|vsiid|3018|ssid|VFDB_fadD26|fadD26 [Mycobacterium	0.36	583	324	45	43	612	64	614	e-106	334
MB66_1559	19084|vfid|42757|vsiid|63594|ssid|polyketide_synthase_[Streptomyces	0.38	909	521	36	100	995	6	891	e-163	548
MB66_1560	No Hits Found
MB66_1561	19082|vfid|42753|vsiid|63590|ssid|integral_membrane_protein_[Strept	0.29	164	110	5	32	194	40	199	2e-14	69.3
MB66_1562	No Hits Found
MB66_1563	No Hits Found
MB66_1564	No Hits Found
MB66_1565	No Hits Found
MB66_1566	No Hits Found
MB66_1567	No Hits Found
MB66_1568	No Hits Found
MB66_1569	No Hits Found
MB66_1570	No Hits Found
MB66_1571	No Hits Found
MB66_1572	No Hits Found
MB66_1573	No Hits Found
MB66_1574	No Hits Found
MB66_1575	No Hits Found
MB66_1576	No Hits Found
MB66_1577	18232|vfid|41053|vsiid|61890|ssid|succinic-	0.4	69	41		1	69	1	69	2e-13	62.8
MB66_1578	18232|vfid|41053|vsiid|61890|ssid|succinic-	0.56	370	162		10	379	94	463	e-143	415
MB66_1579	15542|vfid|35674|vsiid|56511|ssid|putative_deoxycytidine_triphospha	0.36	196	98	27	1	181	1	184	6e-21	85.1
MB66_1580	15206|vfid|24404|vsiid|45224|ssid|tr|Q63J85|Q63J85_BURPS_UDP-	0.4	458	246	28	1	435	1	453	5e-90	280
MB66_1581	No Hits Found
MB66_1582	No Hits Found
MB66_1583	No Hits Found
MB66_1584	14026|vfid|22499|vsiid|42752|ssid|VFDB_orf45|putative lysil-tRNA	0.34	484	300	16	604	1073	14	495	3e-84	281
MB66_1585	No Hits Found
MB66_1586	169|vfid|170|vsiid|169|ssid|putative_aspartate_amino_transferase_[K	0.27	378	245	30	25	393	8	364	1e-24	104
MB66_1587	No Hits Found
MB66_1588	16882|vfid|38353|vsiid|59190|ssid|urease_subunit_gamma_[Escherich	0.66	99	33		1	99	1	99	6e-41	130
MB66_1589	8479|vfid|10830|vsiid|13523|ssid|VFDB_ureA_urease_subunit_alpha_[He	0.53	103	47	1	1	103	106	207	4e-36	122
MB66_1590	10729|vfid|68521|vsiid|91123|ssid|tr|Q9Z369|Q9Z369_ACTNA_Urease_sub	0.65	570	195	1	1	569	1	570	0.0	783
MB66_1591	8481|vfid|10834|vsiid|13529|ssid|VFDB_ureE_urease_accessory_protein	0.32	105	67	4	1	104	1	102	3e-08	50.1
MB66_1592	8482|vfid|10836|vsiid|13532|ssid|VFDB_ureF|urease accessory protein	0.26	233	159	12	10	239	31	254	3e-23	94.0
MB66_1593	8483|vfid|10838|vsiid|13535|ssid|VFDB_ureG|urease accessory protein	0.65	199	69		3	201	1	199	4e-95	275
MB66_1594	8484|vfid|10840|vsiid|13538|ssid|VFDB_ureH|urease accessory protein	0.23	255	184	12	28	281	18	261	9e-20	86.3
MB66_1595	3437|vfid|4480|vsiid|5044|ssid|<locus|BMEII0535|start|560169|end|56	0.25	319	222	17	31	333	21	338	4e-23	97.8
MB66_1596	3413|vfid|4432|vsiid|4996|ssid|<locus|BMEII0536|start|561287|end|56	0.36	293	183	2	58	349	19	310	2e-52	175
MB66_1597	13721|vfid|21889|vsiid|41837|ssid|VFDB_fecE|ATP-binding protein	0.4	237	140	2	1	236	10	245	1e-49	163
MB66_1598	No Hits Found
MB66_1599	No Hits Found
MB66_1600	7841|vfid|9609|vsiid|11715|ssid|VFDB_fhaB|filamentous	0.31	177	92	29	739	889	3270	3443	7e-09	59.7
MB66_1601	No Hits Found
MB66_1602	No Hits Found
MB66_1603	No Hits Found
MB66_1604	18578|vfid|41745|vsiid|62582|ssid|oligopeptide_ABC_transporter,	0.29	474	268	68	86	524	96	536	4e-39	149
MB66_1605	19438|vfid|43465|vsiid|64302|ssid|putative_peptide_transport_system	0.32	300	198	5	30	329	18	312	2e-36	132
MB66_1606	18830|vfid|42249|vsiid|63086|ssid|oligopeptide_ABC_transporter,	0.34	258	156	12	298	546	7	261	3e-42	154
MB66_1607	19440|vfid|43469|vsiid|64306|ssid|putative_peptide_transport_system	0.31	206	130	12	23	215	350	251	2e-18	82.8
MB66_1608	No Hits Found
MB66_1609	19260|vfid|43109|vsiid|63946|ssid|sortase_[Staphylococcus_epidermid	0.21	251	154	42	12	246	18	242	4e-10	58.9
MB66_1610	8530|vfid|10932|vsiid|13676|ssid|VFDB_spaI|potential	0.31	183	98	28	66	233	75	244	6e-11	60.8
MB66_1611	8524|vfid|10920|vsiid|13658|ssid|VFDB_spaC_putative_surface-	0.32	1909	1124	160	18	1844	16	1846	0.0	906
MB66_1612	18779|vfid|42147|vsiid|62984|ssid|molecular_chaperone_DnaK_[Strepto	0.58	614	243	14	1	605	1	609	0.0	662
MB66_1613	18778|vfid|42145|vsiid|62982|ssid|hypothetical_protein_gbs0095_[Str	0.33	129	76	10	81	202	65	190	1e-08	52.4
MB66_1614	18780|vfid|42149|vsiid|62986|ssid|chaperone_protein_DnaJ_[Streptoco	0.39	386	203	32	11	390	5	364	9e-78	244
MB66_1615	2502|vfid|2742|vsiid|3096|ssid|VFDB_hspR_HEAT_shock_protein_transcr	0.65	117	37	3	13	129	13	126	7e-47	147
MB66_1616	No Hits Found
MB66_1617	No Hits Found
MB66_1618	13271|vfid|20471|vsiid|39962|ssid|VFDB_aldA_aldehyde_dehydrogenase_	0.62	505	187	1	3	506	37	541	0.0	675
MB66_1619	20947|vfid|46482|vsiid|67319|ssid|alcohol_dehydrogenase_[Xylella_fa	0.31	334	205	25	25	343	19	342	1e-36	134
MB66_1620	No Hits Found
MB66_1621	No Hits Found
MB66_1622	No Hits Found
MB66_1624	23690|vfid|57379|vsiid|78246|ssid|macrolide_transporter_ATP-	0.5	221	108	2	16	236	4	222	2e-72	232
MB66_1625	3306|vfid|4218|vsiid|4782|ssid|<locus|BPSS0624|start|851201|end|853	0.3	423	256	36	3	420	259	650	2e-47	172
MB66_1626	No Hits Found
MB66_1627	No Hits Found
MB66_1628	No Hits Found
MB66_1629	No Hits Found
MB66_1630	No Hits Found
MB66_1631	No Hits Found
MB66_1632	No Hits Found
MB66_1633	No Hits Found
MB66_1634	No Hits Found
MB66_1635	13860|vfid|22167|vsiid|42254|ssid|VFDB_s0055|putative IS110	0.52	393	182	5	2	393	5	393	e-128	375
MB66_1636	13772|vfid|21991|vsiid|41990|ssid|VFDB_hsdM_DNA_methylase_HsdM,	0.36	295	152	34	4	272	21	307	4e-47	167
MB66_1637	No Hits Found
MB66_1638	No Hits Found
MB66_1639	No Hits Found
MB66_1640	No Hits Found
MB66_1641	16501|vfid|37592|vsiid|58429|ssid|hypothetical_protein_c1271_[Esche	0.29	81	56	1	35	114	1	81	2e-08	49.7
MB66_1642	No Hits Found
MB66_1643	No Hits Found
MB66_1644	No Hits Found
MB66_1645	13817|vfid|22081|vsiid|42125|ssid|VFDB_glnA1|glutamine synthetase	0.69	474	145		18	491	5	478	0.0	699
MB66_1646	No Hits Found
MB66_1647	No Hits Found
MB66_1648	No Hits Found
MB66_1649	No Hits Found
MB66_1650	No Hits Found
MB66_1651	No Hits Found
MB66_1652	No Hits Found
MB66_1653	No Hits Found
MB66_1654	No Hits Found
MB66_1655	No Hits Found
MB66_1656	27175|vfid|64285|vsiid|85153|ssid|cytosolic_leucyl_aminopeptidase_[	0.39	325	189	8	179	495	220	544	3e-62	214
MB66_1657	No Hits Found
MB66_1658	No Hits Found
MB66_1659	No Hits Found
MB66_1660	No Hits Found
MB66_1661	No Hits Found
MB66_1662	No Hits Found
MB66_1663	No Hits Found
MB66_1664	No Hits Found
MB66_1665	No Hits Found
MB66_1666	No Hits Found
MB66_1667	No Hits Found
MB66_1668	No Hits Found
MB66_1669	No Hits Found
MB66_1670	No Hits Found
MB66_1671	8170|vfid|10253|vsiid|12678|ssid|VFDB_iap|P60 extracellular	0.45	92	48	2	101	190	370	461	8e-21	89.0
MB66_1672	8170|vfid|10253|vsiid|12678|ssid|VFDB_iap|P60 extracellular	0.48	89	44	2	230	316	374	462	3e-20	90.9
MB66_1673	7906|vfid|9739|vsiid|11910|ssid|VFDB_cps4H|capsular polysaccharide	0.24	305	203	28	16	310	14	300	5e-13	69.3
MB66_1674	13785|vfid|22017|vsiid|42029|ssid|VFDB_nanK_N-	0.24	266	171	29	9	268	3	245	3e-15	74.3
MB66_1675	No Hits Found
MB66_1676	No Hits Found
MB66_1677	No Hits Found
MB66_1678	No Hits Found
MB66_1679	14152|vfid|22754|vsiid|43133|ssid|VFDB_ppkA|serine/threonine	0.35	259	158	8	14	270	8	260	2e-41	163
MB66_1680	No Hits Found
MB66_1681	No Hits Found
MB66_1682	17465|vfid|39519|vsiid|60356|ssid|heptaprenyl_diphosphate_synthase,	0.26	239	120	55	81	303	44	243	3e-13	69.7
MB66_1683	No Hits Found
MB66_1684	No Hits Found
MB66_1685	No Hits Found
MB66_1686	No Hits Found
MB66_1687	No Hits Found
MB66_1688	No Hits Found
MB66_1689	No Hits Found
MB66_1690	No Hits Found
MB66_1691	24464|vfid|58854|vsiid|79721|ssid|penicillin_binding_protein_2_[Nei	0.28	610	360	74	14	618	32	572	3e-61	213
MB66_1692	No Hits Found
MB66_1693	7473|vfid|8832|vsiid|10750|ssid|alanine_racemase_[Bacteroides_theta	0.24	359	255	15	135	489	58	405	1e-24	107
MB66_1694	18819|vfid|42227|vsiid|63064|ssid|hypothetical_protein_gbs0136_[Str	0.25	279	152	56	11	281	15	245	5e-10	60.1
MB66_1695	No Hits Found
MB66_1696	No Hits Found
MB66_1697	No Hits Found
MB66_1698	No Hits Found
MB66_1699	No Hits Found
MB66_1700	No Hits Found
MB66_1701	No Hits Found
MB66_1702	No Hits Found
MB66_1703	No Hits Found
MB66_1704	No Hits Found
MB66_1705	No Hits Found
MB66_1706	No Hits Found
MB66_1707	No Hits Found
MB66_1708	No Hits Found
MB66_1709	No Hits Found
MB66_1710	20298|vfid|45184|vsiid|66021|ssid|DNA_polymerase_V_subunit_UmuC_[Sa	0.26	332	218	27	13	325	6	329	9e-22	97.1
MB66_1711	7476|vfid|8838|vsiid|10756|ssid|L-	0.25	310	192	38	35	314	4	305	3e-13	69.3
MB66_1712	No Hits Found
MB66_1713	No Hits Found
MB66_1714	8171|vfid|10255|vsiid|12681|ssid|VFDB_lspA_lipoprotein_signal_pepti	0.32	150	89	12	4	147	6	149	3e-14	65.9
MB66_1715	No Hits Found
MB66_1716	No Hits Found
MB66_1717	3483|vfid|4562|vsiid|5126|ssid|<gi|75512625|ref|ZP_00735137.1|_COG2	0.37	281	174	2	7	285	16	296	7e-62	197
MB66_1718	No Hits Found
MB66_1719	20540|vfid|45668|vsiid|66505|ssid|diaminopropionate_ammonia-	0.23	232	140	37	34	231	44	272	5e-09	57.8
MB66_1720	No Hits Found
MB66_1721	No Hits Found
MB66_1722	No Hits Found
MB66_1723	No Hits Found
MB66_1724	No Hits Found
MB66_1725	No Hits Found
MB66_1726	No Hits Found
MB66_1727	No Hits Found
MB66_1728	12508|vfid|19214|vsiid|38004|ssid|sp|P03039|TETR3_ECOLX_Tetracyclin	0.28	215	127	26	2	203	3	204	2e-14	68.9
MB66_1729	No Hits Found
MB66_1730	No Hits Found
MB66_1731	No Hits Found
MB66_1732	No Hits Found
MB66_1733	8283|vfid|10438|vsiid|12935|ssid|VFDB_Cj1437c|putative	0.26	347	231	23	30	366	29	362	4e-26	107
MB66_1734	No Hits Found
MB66_1735	No Hits Found
MB66_1736	3484|vfid|4563|vsiid|5127|ssid|<gi|56910751|dbj|BAD65278.1|_antibio	0.24	430	243	82	5	423	22	380	1e-11	65.9
MB66_1737	No Hits Found
MB66_1738	No Hits Found
MB66_1739	No Hits Found
MB66_1740	No Hits Found
MB66_1741	No Hits Found
MB66_1742	No Hits Found
MB66_1743	No Hits Found
MB66_1744	No Hits Found
MB66_1745	No Hits Found
MB66_1746	13372|vfid|21185|vsiid|40783|ssid|VFDB_pykF|pyruvate kinase	0.39	473	272	13	3	466	2	470	e-104	319
MB66_1747	No Hits Found
MB66_1748	No Hits Found
MB66_1749	No Hits Found
MB66_1750	17443|vfid|39475|vsiid|60312|ssid|M20/M25/M40_family_peptidase_[Ent	0.32	358	218	22	16	367	15	356	8e-43	154
MB66_1751	No Hits Found
MB66_1752	No Hits Found
MB66_1753	No Hits Found
MB66_1754	No Hits Found
MB66_1755	2755|vfid|3250|vsiid|3812|ssid|<locus|HP0380|gene|Unknown|ref|GI:15	0.58	447	177	8	8	447	3	448	0.0	526
MB66_1756	No Hits Found
MB66_1757	No Hits Found
MB66_1758	No Hits Found
MB66_1759	No Hits Found
MB66_1760	No Hits Found
MB66_1761	No Hits Found
MB66_1762	No Hits Found
MB66_1763	20539|vfid|45666|vsiid|66503|ssid|putative_transcriptional_regulato	0.3	429	270	29	21	431	21	438	1e-42	157
MB66_1764	20460|vfid|45508|vsiid|66345|ssid|putative_phosphohydrolase_[Salmon	0.41	94	48	7	15	105	3	92	1e-12	58.2
MB66_1765	No Hits Found
MB66_1766	No Hits Found
MB66_1767	8319|vfid|10510|vsiid|13043|ssid|VFDB_flhF_flagellar_biosynthesis_r	0.29	193	119	18	352	538	281	461	3e-12	68.2
MB66_1768	No Hits Found
MB66_1769	No Hits Found
MB66_1770	No Hits Found
MB66_1771	No Hits Found
MB66_1772	No Hits Found
MB66_1773	No Hits Found
MB66_1774	No Hits Found
MB66_1775	No Hits Found
MB66_1776	No Hits Found
MB66_1777	5807|vfid|12395|vsiid|16234|ssid|sp|Q8XBQ8|PTFAX_ECO57_Multiphospho	0.27	180	109	21	492	650	633	812	1e-14	77.8
MB66_1778	20561|vfid|45710|vsiid|66547|ssid|30S_ribosomal_protein_S1_[Salmone	0.39	88	51	2	633	719	186	272	8e-11	64.7
MB66_1779	No Hits Found
MB66_1780	No Hits Found
MB66_1781	No Hits Found
MB66_1782	No Hits Found
MB66_1784	No Hits Found
MB66_1785	20701|vfid|45990|vsiid|66827|ssid|site-	0.27	316	188	40	8	291	20	327	3e-26	105
MB66_1786	No Hits Found
MB66_1787	No Hits Found
MB66_1788	No Hits Found
MB66_1789	No Hits Found
MB66_1790	No Hits Found
MB66_1791	7988|vfid|9895|vsiid|12139|ssid|phosphatidate_cytidylyltransferase_	0.39	133	73	8	152	276	122	254	1e-19	85.9
MB66_1792	No Hits Found
MB66_1793	17472|vfid|39533|vsiid|60370|ssid|hypothetical_protein_EF2048_[Ente	0.32	354	229	11	43	391	1	348	4e-62	203
MB66_1794	No Hits Found
MB66_1795	No Hits Found
MB66_1796	No Hits Found
MB66_1797	No Hits Found
MB66_1798	No Hits Found
MB66_1799	24081|vfid|58108|vsiid|78975|ssid|penicillin-	0.23	515	326	68	121	578	120	623	4e-25	109
MB66_1800	No Hits Found
MB66_1801	No Hits Found
MB66_1802	No Hits Found
MB66_1803	No Hits Found
MB66_1804	18504|vfid|41597|vsiid|62434|ssid|pyridine_nucleotide-	0.26	454	293	41	1	441	6	431	2e-41	152
MB66_1805	No Hits Found
MB66_1806	No Hits Found
MB66_1807	No Hits Found
MB66_1808	No Hits Found
MB66_1809	No Hits Found
MB66_1810	No Hits Found
MB66_1811	No Hits Found
MB66_1812	16505|vfid|37600|vsiid|58437|ssid|hypothetical_protein_c1267_[Esche	0.26	365	240	29	1	357	20	363	4e-28	113
MB66_1813	No Hits Found
MB66_1814	No Hits Found
MB66_1815	No Hits Found
MB66_1816	No Hits Found
MB66_1817	No Hits Found
MB66_1818	No Hits Found
MB66_1819	No Hits Found
MB66_1820	No Hits Found
MB66_1821	24899|vfid|59708|vsiid|80575|ssid|ribosomal_protection_type_tetracy	0.31	193	105	27	479	646	8	198	2e-13	73.6
MB66_1822	No Hits Found
MB66_1823	No Hits Found
MB66_1824	23879|vfid|57732|vsiid|78599|ssid|RecName:_Full=Multidrug_resistanc	0.21	328	231	26	30	339	11	330	5e-07	51.6
MB66_1825	No Hits Found
MB66_1826	9879|vfid|16584|vsiid|21112|ssid|tr|Q9Z5I5|Q9Z5I5_MYCLE_Putative_ir	0.42	228	106	24	6	218	5	223	2e-46	152
MB66_1827	No Hits Found
MB66_1828	No Hits Found
MB66_1829	No Hits Found
MB66_1830	18880|vfid|42349|vsiid|63186|ssid|30S_ribosomal_protein_S15_[Stre	0.53	89	41		1	89	1	89	3e-28	97.4
MB66_1831	18594|vfid|41777|vsiid|62614|ssid|polynucleotide_phosphorylase/poly	0.42	731	357	66	43	759	10	688	e-172	511
MB66_1832	No Hits Found
MB66_1833	No Hits Found
MB66_1834	No Hits Found
MB66_1835	16336|vfid|37262|vsiid|58099|ssid|N-	0.27	297	201	14	14	297	5	300	3e-26	104
MB66_1836	No Hits Found
MB66_1837	No Hits Found
MB66_1838	17468|vfid|39525|vsiid|60362|ssid|cell_division_protein_FtsK_[Enter	0.47	488	230	25	479	956	327	799	e-133	421
MB66_1839	No Hits Found
MB66_1840	16851|vfid|38291|vsiid|59128|ssid|putative_phage_inhibition,	0.32	349	191	45	4	326	13	342	2e-43	152
MB66_1841	No Hits Found
MB66_1842	No Hits Found
MB66_1843	No Hits Found
MB66_1844	No Hits Found
MB66_1845	No Hits Found
MB66_1846	No Hits Found
MB66_1847	17440|vfid|39469|vsiid|60306|ssid|ABC_transporter,	0.35	204	118	14	4	194	2	204	7e-31	116
MB66_1848	No Hits Found
MB66_1849	No Hits Found
MB66_1850	No Hits Found
MB66_1851	No Hits Found
MB66_1852	No Hits Found
MB66_1853	No Hits Found
MB66_1854	No Hits Found
MB66_1855	No Hits Found
MB66_1856	No Hits Found
MB66_1857	No Hits Found
MB66_1858	No Hits Found
MB66_1859	No Hits Found
MB66_1860	No Hits Found
MB66_1861	No Hits Found
MB66_1862	No Hits Found
MB66_1863	No Hits Found
MB66_1864	No Hits Found
MB66_1865	No Hits Found
MB66_1866	No Hits Found
MB66_1867	18229|vfid|41047|vsiid|61884|ssid|hypothetical_protein_PP_2485_[Pse	0.3	129	83	7	59	184	80	204	4e-08	52.8
MB66_1868	No Hits Found
MB66_1869	No Hits Found
MB66_1870	No Hits Found
MB66_1871	No Hits Found
MB66_1872	No Hits Found
MB66_1873	12326|vfid|19032|vsiid|36817|ssid|tr|Q93MZ3|Q93MZ3_CORGL_Phosphoeno	0.77	562	128	1	4	565	1	561	0.0	843
MB66_1874	No Hits Found
MB66_1875	No Hits Found
MB66_1876	No Hits Found
MB66_1877	No Hits Found
MB66_1879	No Hits Found
MB66_1880	No Hits Found
MB66_1881	3261|vfid|4128|vsiid|4692|ssid|<locus|BPSL2866|start|3428079|end|34	0.33	289	186	7	9	290	2	290	1e-48	164
MB66_1882	No Hits Found
MB66_1883	2539|vfid|2817|vsiid|3206|ssid|VFDB_ahpC_alkyl_hydroperoxide_reduct	0.65	196	65	2	1	196	1	194	4e-95	275
MB66_1884	No Hits Found
MB66_1885	No Hits Found
MB66_1886	No Hits Found
MB66_1887	No Hits Found
MB66_1888	2673|vfid|3085|vsiid|3608|ssid|VFDB_galE|UDP-glucose 4-epimerase	0.41	328	176	16	1	314	1	326	7e-78	241
MB66_1889	2503|vfid|2744|vsiid|3099|ssid|VFDB_ideR_IRON-	0.58	234	84	12	1	226	1	230	6e-85	251
MB66_1890	2507|vfid|2752|vsiid|3111|ssid|VFDB_sigA|RNA polymerase sigma	0.61	303	114	3	28	327	224	526	e-124	367
MB66_1891	No Hits Found
MB66_1892	No Hits Found
MB66_1893	No Hits Found
MB66_1894	No Hits Found
MB66_1895	No Hits Found
MB66_1896	No Hits Found
MB66_1898	No Hits Found
MB66_1899	No Hits Found
MB66_1900	No Hits Found
MB66_1901	No Hits Found
MB66_1902	17732|vfid|40053|vsiid|60890|ssid|deoxyuridine_5`-	0.33	139	86	7	3	140	5	137	2e-20	80.5
MB66_1903	No Hits Found
MB66_1904	No Hits Found
MB66_1905	No Hits Found
MB66_1906	18591|vfid|41771|vsiid|62608|ssid|transketolase,	0.26	295	205	13	327	619	11	294	3e-21	94.4
MB66_1907	15155|vfid|24353|vsiid|45173|ssid|tr|Q5NGQ9|Q5NGQ9_FRATT_Ribonuclea	0.26	210	135	19	90	292	75	272	2e-13	70.5
MB66_1908	No Hits Found
MB66_1909	No Hits Found
MB66_1910	No Hits Found
MB66_1911	No Hits Found
MB66_1912	No Hits Found
MB66_1913	No Hits Found
MB66_1914	No Hits Found
MB66_1915	No Hits Found
MB66_1916	No Hits Found
MB66_1917	No Hits Found
MB66_1918	No Hits Found
MB66_1919	No Hits Found
MB66_1920	No Hits Found
MB66_1921	No Hits Found
MB66_1922	7858|vfid|9643|vsiid|11766|ssid|VFDB_bplH|putative glycosyl	0.25	346	213	46	44	359	50	379	3e-11	63.9
MB66_1923	No Hits Found
MB66_1924	3207|vfid|4020|vsiid|4584|ssid|<locus|BPSL2787|start|3327178|end|33	0.31	380	245	15	29	398	63	437	1e-50	176
MB66_1925	No Hits Found
MB66_1927	No Hits Found
MB66_1928	No Hits Found
MB66_1929	No Hits Found
MB66_1930	No Hits Found
MB66_1931	No Hits Found
MB66_1932	No Hits Found
MB66_1933	No Hits Found
MB66_1934	11711|vfid|18416|vsiid|32972|ssid|tr|Q98LD6|Q98LD6_RHILO_Probable_p	0.3	512	295	63	46	545	47	507	1e-38	152
MB66_1935	5874|vfid|20080|vsiid|38972|ssid|tr|Q79VF7|Q79VF7_CORGL_Preprotein_	0.59	380	139	14	7	372	23	402	e-163	463
MB66_1936	No Hits Found
MB66_1937	No Hits Found
MB66_1938	2506|vfid|2750|vsiid|3108|ssid|VFDB_relA_GTP_pyrophosphokinase_[Myc	0.67	740	232	7	29	763	53	790	0.0	1050
MB66_1939	No Hits Found
MB66_1940	No Hits Found
MB66_1941	13276|vfid|20481|vsiid|39977|ssid|VFDB_tagD_thiol_peroxidase_[Vibri	0.49	165	81	2	4	167	1	164	3e-50	158
MB66_1942	20545|vfid|45678|vsiid|66515|ssid|putative_metallo-beta-	0.34	205	124	10	11	210	11	210	1e-35	124
MB66_1943	No Hits Found
MB66_1944	No Hits Found
MB66_1945	No Hits Found
MB66_1946	No Hits Found
MB66_1947	No Hits Found
MB66_1948	No Hits Found
MB66_1949	No Hits Found
MB66_1950	No Hits Found
MB66_1951	No Hits Found
MB66_1952	7708|vfid|9314|vsiid|11259|ssid|VFDB_esaA|hypothetical protein	0.31	119	77	4	46	162	44	160	2e-08	57.8
MB66_1953	No Hits Found
MB66_1956	14026|vfid|22499|vsiid|42752|ssid|VFDB_orf45|putative lysil-tRNA	0.25	259	164	29	18	268	61	298	1e-15	79.3
MB66_1957	No Hits Found
MB66_1958	20579|vfid|45746|vsiid|66583|ssid|recombination_factor_protein_RarA	0.44	427	229	7	19	438	8	434	e-115	346
MB66_1959	No Hits Found
MB66_1960	No Hits Found
MB66_1961	No Hits Found
MB66_1962	No Hits Found
MB66_1963	No Hits Found
MB66_1964	No Hits Found
MB66_1965	No Hits Found
MB66_1966	No Hits Found
MB66_1967	No Hits Found
MB66_1968	No Hits Found
MB66_1969	No Hits Found
MB66_1970	No Hits Found
MB66_1971	No Hits Found
MB66_1972	No Hits Found
MB66_1973	No Hits Found
MB66_1974	No Hits Found
MB66_1975	15126|vfid|24324|vsiid|45144|ssid|tr|Q5NEH0|Q5NEH0_FRATT_Aspartate_	0.28	315	199	26	2	305	5	304	2e-37	135
MB66_1976	No Hits Found
MB66_1977	15124|vfid|24322|vsiid|45142|ssid|tr|Q5NEH2|Q5NEH2_FRATT_Carbamoyl-	0.42	392	195	32	29	401	4	382	e-101	306
MB66_1978	15125|vfid|24323|vsiid|45143|ssid|tr|Q5NEH1|Q5NEH1_FRATT_Carbamoyl-	0.49	1138	506	66	1	1116	1	1094	0.0	1097
MB66_1979	No Hits Found
MB66_1980	No Hits Found
MB66_1981	No Hits Found
MB66_1982	No Hits Found
MB66_1983	No Hits Found
MB66_1984	No Hits Found
MB66_1985	No Hits Found
MB66_1986	No Hits Found
MB66_1987	No Hits Found
MB66_1988	21666|vfid|53529|vsiid|74396|ssid|bifunctional_UDP-	0.3	248	162	10	20	265	1	240	4e-28	114
MB66_1989	No Hits Found
MB66_1990	No Hits Found
MB66_1991	2718|vfid|3176|vsiid|3738|ssid|<locus|FTT0789|gene|rpe_|ref|GI:5660	0.41	212	120	3	10	218	6	217	3e-55	175
MB66_1992	No Hits Found
MB66_1993	No Hits Found
MB66_1994	No Hits Found
MB66_1995	No Hits Found
MB66_1996	No Hits Found
MB66_1997	No Hits Found
MB66_1998	No Hits Found
MB66_1999	No Hits Found
MB66_2000	No Hits Found
MB66_2001	No Hits Found
MB66_2002	No Hits Found
MB66_2003	7423|vfid|8732|vsiid|10650|ssid|triosephosphate_isomerase_[Pseudomo	0.44	257	134	9	3	257	2	251	6e-60	189
MB66_2004	No Hits Found
MB66_2005	No Hits Found
MB66_2006	No Hits Found
MB66_2007	No Hits Found
MB66_2008	No Hits Found
MB66_2009	No Hits Found
MB66_2011	18590|vfid|41769|vsiid|62606|ssid|transketolase,	0.33	242	145	17	31	270	19	245	3e-31	123
MB66_2012	No Hits Found
MB66_2013	No Hits Found
MB66_2014	No Hits Found
MB66_2015	No Hits Found
MB66_2016	21750|vfid|53682|vsiid|74549|ssid|hypothetical_protein_pLEW6932_p25	0.33	225	143	7	18	237	4	226	2e-36	132
MB66_2017	No Hits Found
MB66_2018	No Hits Found
MB66_2019	18537|vfid|41663|vsiid|62500|ssid|hypothetical_protein_SAG0145_[Str	0.61	459	176	1	26	484	15	472	0.0	608
MB66_2020	18824|vfid|42237|vsiid|63074|ssid|hypothetical_protein_gbs0141_[Str	0.25	220	155	8	154	373	243	454	3e-19	89.0
MB66_2021	18820|vfid|42229|vsiid|63066|ssid|hypothetical_protein_gbs0137_[Str	0.54	249	103	10	1	247	1	241	2e-96	282
MB66_2022	18535|vfid|41659|vsiid|62496|ssid|selenocysteine_lyase_[Streptococc	0.43	392	212	10	1	389	25	409	e-117	346
MB66_2023	18823|vfid|42235|vsiid|63072|ssid|hypothetical_protein_gbs0140_[Str	0.39	138	78	5	3	140	6	138	2e-32	112
MB66_2024	No Hits Found
MB66_2025	22738|vfid|55576|vsiid|76443|ssid|carbomycin_resistance_protein_[St	0.31	216	95	54	26	224	28	526	8e-14	73.6
MB66_2026	No Hits Found
MB66_2027	No Hits Found
MB66_2028	No Hits Found
MB66_2029	No Hits Found
MB66_2030	No Hits Found
MB66_2031	No Hits Found
MB66_2032	10843|vfid|17548|vsiid|27361|ssid|tr|O53165|O53165_MYCTU_PROBABLE_T	0.58	185	77		1	185	1	185	2e-71	214
MB66_2033	No Hits Found
MB66_2034	No Hits Found
MB66_2035	8170|vfid|10253|vsiid|12678|ssid|VFDB_iap|P60 extracellular	0.38	134	56	26	463	594	370	479	4e-18	87.0
MB66_2036	17521|vfid|39631|vsiid|60468|ssid|ferrochelatase_[Enterococcus_faec	0.26	144	89	17	161	304	152	278	7e-12	65.5
MB66_2037	No Hits Found
MB66_2038	No Hits Found
MB66_2039	No Hits Found
MB66_2040	18813|vfid|42215|vsiid|63052|ssid|hypothetical_protein_gbs0130_[Str	0.23	281	178	37	13	283	20	273	5e-12	65.9
MB66_2041	No Hits Found
MB66_2042	No Hits Found
MB66_2043	19089|vfid|42767|vsiid|63604|ssid|methylmalonyll-	0.27	479	288	60	48	476	9	477	4e-28	118
MB66_2044	19089|vfid|42767|vsiid|63604|ssid|methylmalonyll-	0.49	523	253	11	35	556	14	526	e-164	484
MB66_2045	No Hits Found
MB66_2046	No Hits Found
[truncated: 203 more rows]

## Sheet: MB44_resitanceDB
locus_tag	Product
MB44_0001	No Hits Found
MB44_0002	No Hits Found
MB44_0003	No Hits Found
MB44_0004	No Hits Found
MB44_0005	No Hits Found
MB44_0006	No Hits Found
MB44_0007	No Hits Found
MB44_0008	No Hits Found
MB44_0009	YP_001373621 ABC transporter-related protein [Bacillus cereus	0.3	194	130	4	6	195	15	208	4e-16	80.1
MB44_0010	No Hits Found
MB44_0011	No Hits Found
MB44_0012	No Hits Found
MB44_0013	No Hits Found
MB44_0014	No Hits Found
MB44_0015	No Hits Found
MB44_0016	No Hits Found
MB44_0017	No Hits Found
MB44_0018	ZP_03053667 MFS family major facilitator transporter [Bacillus	0.25	196	132	14	28	223	12	193	1e-08	55.8
MB44_0019	No Hits Found
MB44_0020	No Hits Found
MB44_0021	No Hits Found
MB44_0022	No Hits Found
MB44_0023	No Hits Found
MB44_0024	No Hits Found
MB44_0025	No Hits Found
MB44_0026	No Hits Found
MB44_0027	YP_002468514 penicillin-binding protein 1b [Buchnera aphidicola	0.26	548	348	56	128	648	149	667	6e-34	140
MB44_0028	No Hits Found
MB44_0029	No Hits Found
MB44_0030	No Hits Found
MB44_0031	No Hits Found
MB44_0032	No Hits Found
MB44_0033	No Hits Found
MB44_0034	No Hits Found
MB44_0035	No Hits Found
MB44_0036	No Hits Found
MB44_0037	No Hits Found
MB44_0038	NC_005054.2598283.p01 VanZ protein. Homology: VanZ-like (HMMPfam:	0.35	114	57	17	29	140	20	118	5e-08	52.4
MB44_0039	No Hits Found
MB44_0040	No Hits Found
MB44_0041	No Hits Found
MB44_0042	YP_309843 macrolide transporter ATP-binding /permease protein	0.43	223	123	4	1	223	1	219	3e-42	166
MB44_0043	No Hits Found
MB44_0044	No Hits Found
MB44_0045	No Hits Found
MB44_0046	CP000034.1.gene4477.p01 putative positive transcription regulator.	0.26	202	139	10	5	198	4	203	2e-12	67.0
MB44_0047	No Hits Found
MB44_0048	No Hits Found
MB44_0049	No Hits Found
MB44_0050	No Hits Found
MB44_0051	No Hits Found
MB44_0052	No Hits Found
MB44_0053	No Hits Found
MB44_0054	No Hits Found
MB44_0055	CAS08424 fused macrolide transporter subunits of ABC superfamily:	0.32	234	136	23	343	566	2	222	1e-22	103
MB44_0056	NC_012469.1.7686878.p01 macrolide export ATP-binding/permease	0.35	219	127	15	23	237	9	216	9e-26	112
MB44_0057	No Hits Found
MB44_0058	No Hits Found
MB44_0059	No Hits Found
MB44_0060	No Hits Found
MB44_0061	No Hits Found
MB44_0062	No Hits Found
MB44_0063	No Hits Found
MB44_0064	No Hits Found
MB44_0065	No Hits Found
MB44_0066	No Hits Found
MB44_0067	No Hits Found
MB44_0068	No Hits Found
MB44_0069	No Hits Found
MB44_0070	No Hits Found
MB44_0071	No Hits Found
MB44_0072	No Hits Found
MB44_0073	No Hits Found
MB44_0074	No Hits Found
MB44_0075	No Hits Found
MB44_0076	No Hits Found
MB44_0077	No Hits Found
MB44_0078	No Hits Found
MB44_0079	No Hits Found
MB44_0080	No Hits Found
MB44_0081	No Hits Found
MB44_0082	No Hits Found
MB44_0083	No Hits Found
MB44_0084	No Hits Found
MB44_0085	No Hits Found
MB44_0086	No Hits Found
MB44_0087	No Hits Found
MB44_0088	No Hits Found
MB44_0089	No Hits Found
MB44_0090	No Hits Found
MB44_0091	No Hits Found
MB44_0092	No Hits Found
MB44_0093	No Hits Found
MB44_0094	No Hits Found
MB44_0095	No Hits Found
MB44_0096	No Hits Found
MB44_0097	XP_002333050 predicted protein [Populus trichocarpa].	0.3	246	146	25	40	267	108	346	3e-12	67.8
MB44_0098	No Hits Found
MB44_0099	No Hits Found
MB44_0100	No Hits Found
MB44_0101	No Hits Found
MB44_0102	No Hits Found
MB44_0103	No Hits Found
MB44_0104	No Hits Found
MB44_0105	No Hits Found
MB44_0106	AY136281.1.orf1.gene.p01 DNA gyrase subunit B. Encoded by gene	0.6	679	239	32	8	681	26	677	0.0	786
MB44_0107	No Hits Found
MB44_0108	No Hits Found
MB44_0109	AE000516.2.gene6.p01 DNA gyrase subunit A. Identified by similarity	0.73	818	219	1	9	825	10	827	0.0	1236
MB44_0110	No Hits Found
MB44_0111	No Hits Found
MB44_0112	No Hits Found
MB44_0113	No Hits Found
MB44_0114	No Hits Found
MB44_0115	No Hits Found
MB44_0116	No Hits Found
MB44_0117	YP_403947 macrolide transporter ATP-binding /permease protein	0.33	217	120	24	6	209	2	207	7e-23	102
MB44_0118	No Hits Found
MB44_0119	No Hits Found
MB44_0120	No Hits Found
MB44_0121	No Hits Found
MB44_0122	No Hits Found
MB44_0123	No Hits Found
MB44_0124	No Hits Found
MB44_0125	No Hits Found
MB44_0126	No Hits Found
MB44_0127	No Hits Found
MB44_0128	No Hits Found
MB44_0129	No Hits Found
MB44_0130	No Hits Found
MB44_0131	No Hits Found
MB44_0132	No Hits Found
MB44_0133	No Hits Found
MB44_0134	No Hits Found
MB44_0135	No Hits Found
MB44_0136	No Hits Found
MB44_0137	NC_002758.1121879.p01 ABC transporter. Homology: ABC	0.3	246	143	29	17	252	340	566	1e-20	95.1
MB44_0138	No Hits Found
MB44_0139	No Hits Found
MB44_0140	No Hits Found
MB44_0141	No Hits Found
MB44_0142	No Hits Found
MB44_0143	No Hits Found
MB44_0144	CAR59037 hypothetical protein [Salmonella enterica subsp. enterica	0.28	383	218	57	131	475	243	606	4e-23	104
MB44_0145	No Hits Found
MB44_0146	No Hits Found
MB44_0147	No Hits Found
MB44_0148	No Hits Found
MB44_0149	No Hits Found
MB44_0150	No Hits Found
MB44_0151	No Hits Found
MB44_0152	No Hits Found
MB44_0153	No Hits Found
MB44_0154	No Hits Found
MB44_0155	No Hits Found
MB44_0156	No Hits Found
MB44_0157	No Hits Found
MB44_0158	No Hits Found
MB44_0159	No Hits Found
MB44_0160	No Hits Found
MB44_0161	No Hits Found
MB44_0162	No Hits Found
MB44_0163	No Hits Found
MB44_0164	No Hits Found
MB44_0165	No Hits Found
MB44_0166	No Hits Found
MB44_0167	No Hits Found
MB44_0168	No Hits Found
MB44_0169	No Hits Found
MB44_0170	No Hits Found
MB44_0171	CP001581.1.gene598.p01 macrolide export ATP-binding/permease	0.34	202	120	12	40	235	22	217	6e-24	106
MB44_0172	P13249 RecName: Full=Puromycin N-acetyltransferase.	0.36	190	112	8	2	183	7	196	3e-26	112
MB44_0173	No Hits Found
MB44_0174	No Hits Found
MB44_0175	No Hits Found
MB44_0176	No Hits Found
MB44_0177	No Hits Found
MB44_0178	No Hits Found
MB44_0179	No Hits Found
MB44_0180	No Hits Found
MB44_0181	No Hits Found
MB44_0182	No Hits Found
MB44_0183	No Hits Found
MB44_0184	No Hits Found
MB44_0185	No Hits Found
MB44_0186	No Hits Found
MB44_0187	No Hits Found
MB44_0188	No Hits Found
MB44_0189	No Hits Found
MB44_0190	No Hits Found
MB44_0191	No Hits Found
MB44_0192	No Hits Found
MB44_0193	NC_006877.3293011.p01 MarR-like protein. transcriptional regulator.	0.45	123	66	1	1	122	1	123	3e-27	115
MB44_0194	No Hits Found
MB44_0195	No Hits Found
MB44_0196	No Hits Found
MB44_0197	No Hits Found
MB44_0198	No Hits Found
MB44_0199	No Hits Found
MB44_0200	No Hits Found
MB44_0201	No Hits Found
MB44_0202	No Hits Found
MB44_0203	No Hits Found
MB44_0204	No Hits Found
MB44_0205	No Hits Found
MB44_0206	No Hits Found
MB44_0207	No Hits Found
MB44_0208	No Hits Found
MB44_0209	No Hits Found
MB44_0210	No Hits Found
MB44_0211	No Hits Found
MB44_0212	No Hits Found
MB44_0213	No Hits Found
MB44_0214	No Hits Found
MB44_0215	No Hits Found
MB44_0216	AE000516.2.gene4101.p01 arabinosyl transferase. Identified by	0.38	1105	615	70	23	1091	27	1097	0.0	697
MB44_0217	No Hits Found
MB44_0218	No Hits Found
MB44_0219	No Hits Found
MB44_0220	No Hits Found
MB44_0221	No Hits Found
MB44_0222	No Hits Found
MB44_0223	No Hits Found
MB44_0224	No Hits Found
MB44_0225	No Hits Found
MB44_0226	No Hits Found
MB44_0227	YP_001096294 hypothetical protein pLEW6932_p25 [Staphylococcus sp.	0.28	212	143	9	1	209	1	206	5e-19	89.7
MB44_0228	No Hits Found
MB44_0229	No Hits Found
MB44_0230	No Hits Found
MB44_0231	No Hits Found
MB44_0232	ABB80128 SubE [Bacillus subtilis].	0.26	202	131	17	51	239	23	220	4e-14	73.2
MB44_0233	No Hits Found
MB44_0234	No Hits Found
MB44_0235	No Hits Found
MB44_0236	No Hits Found
MB44_0237	No Hits Found
MB44_0238	No Hits Found
MB44_0239	No Hits Found
MB44_0240	No Hits Found
MB44_0241	No Hits Found
MB44_0242	No Hits Found
MB44_0243	No Hits Found
MB44_0244	No Hits Found
MB44_0245	No Hits Found
MB44_0246	No Hits Found
MB44_0247	No Hits Found
MB44_0248	No Hits Found
MB44_0249	No Hits Found
MB44_0250	No Hits Found
MB44_0251	No Hits Found
MB44_0252	No Hits Found
MB44_0253	No Hits Found
MB44_0254	No Hits Found
MB44_0255	No Hits Found
MB44_0256	No Hits Found
MB44_0257	No Hits Found
MB44_0258	No Hits Found
MB44_0259	No Hits Found
MB44_0260	No Hits Found
MB44_0261	No Hits Found
MB44_0262	No Hits Found
MB44_0263	No Hits Found
MB44_0264	No Hits Found
MB44_0265	No Hits Found
MB44_0266	No Hits Found
MB44_0267	No Hits Found
MB44_0268	No Hits Found
MB44_0269	No Hits Found
MB44_0270	No Hits Found
MB44_0271	No Hits Found
MB44_0272	No Hits Found
MB44_0273	No Hits Found
MB44_0274	No Hits Found
MB44_0275	No Hits Found
MB44_0276	No Hits Found
MB44_0277	No Hits Found
MB44_0278	No Hits Found
MB44_0279	No Hits Found
MB44_0280	ABX28186 MFS family major facilitator transporter,	0.47	347	181	1	21	366	9	355	4e-76	280
MB44_0281	No Hits Found
MB44_0282	No Hits Found
MB44_0283	No Hits Found
MB44_0284	No Hits Found
MB44_0285	No Hits Found
MB44_0286	No Hits Found
MB44_0287	No Hits Found
MB44_0288	No Hits Found
MB44_0289	No Hits Found
MB44_0290	No Hits Found
MB44_0291	No Hits Found
MB44_0292	No Hits Found
MB44_0293	No Hits Found
MB44_0294	No Hits Found
MB44_0295	No Hits Found
MB44_0296	No Hits Found
MB44_0297	No Hits Found
MB44_0298	NC_012469.1.7685735.p01 macrolide export ATP-binding/permease	0.31	206	123	18	21	210	25	228	7e-23	103
MB44_0299	No Hits Found
MB44_0300	No Hits Found
MB44_0301	No Hits Found
MB44_0302	No Hits Found
MB44_0303	NC_003923.1003749.p01 alkaline phosphatase synthesis	0.36	227	139	5	4	228	3	226	6e-36	145
MB44_0305	No Hits Found
MB44_0306	No Hits Found
MB44_0307	No Hits Found
MB44_0308	No Hits Found
MB44_0309	No Hits Found
MB44_0310	No Hits Found
MB44_0311	No Hits Found
MB44_0312	No Hits Found
MB44_0313	No Hits Found
MB44_0314	No Hits Found
MB44_0315	P57296 RecName: Full=Penicillin-binding protein 1B; Short=PBP-1b;	0.28	582	347	71	74	641	151	675	5e-37	151
MB44_0316	No Hits Found
MB44_0317	No Hits Found
MB44_0318	No Hits Found
MB44_0319	No Hits Found
MB44_0320	CP000647.1.gene3780.p01 cyclic AMP receptor protein. Encoded by	0.32	191	121	8	33	219	23	209	8e-24	105
MB44_0321	No Hits Found
MB44_0322	No Hits Found
MB44_0323	No Hits Found
MB44_0324	No Hits Found
MB44_0325	No Hits Found
MB44_0326	No Hits Found
MB44_0327	No Hits Found
MB44_0328	No Hits Found
MB44_0329	No Hits Found
MB44_0330	No Hits Found
MB44_0332	No Hits Found
MB44_0333	No Hits Found
MB44_0334	No Hits Found
MB44_0335	No Hits Found
MB44_0336	No Hits Found
MB44_0337	No Hits Found
MB44_0338	No Hits Found
MB44_0340	No Hits Found
MB44_0341	No Hits Found
MB44_0342	No Hits Found
MB44_0343	No Hits Found
MB44_0344	No Hits Found
MB44_0345	No Hits Found
MB44_0346	No Hits Found
MB44_0347	No Hits Found
MB44_0348	No Hits Found
MB44_0349	No Hits Found
MB44_0350	No Hits Found
MB44_0351	No Hits Found
MB44_0352	No Hits Found
MB44_0353	No Hits Found
MB44_0354	No Hits Found
MB44_0355	No Hits Found
MB44_0356	No Hits Found
MB44_0357	No Hits Found
MB44_0358	No Hits Found
MB44_0359	No Hits Found
MB44_0360	No Hits Found
MB44_0361	No Hits Found
MB44_0362	No Hits Found
MB44_0363	No Hits Found
MB44_0364	No Hits Found
MB44_0365	No Hits Found
MB44_0366	No Hits Found
MB44_0367	No Hits Found
MB44_0368	No Hits Found
MB44_0369	No Hits Found
MB44_0370	No Hits Found
MB44_0372	CP000647.1.gene4256.p01 two-component sensor protein. Encoded by	0.33	230	145	9	149	377	233	454	2e-28	121
MB44_0373	NC_012469.1.7685629.p01 alkaline phosphatase synthesis	0.48	211	102	7	1	207	21	228	1e-51	197
MB44_0375	No Hits Found
MB44_0376	No Hits Found
MB44_0377	No Hits Found
MB44_0378	No Hits Found
MB44_0379	No Hits Found
MB44_0380	No Hits Found
MB44_0381	No Hits Found
MB44_0382	No Hits Found
MB44_0383	No Hits Found
MB44_0384	No Hits Found
MB44_0385	No Hits Found
MB44_0386	No Hits Found
MB44_0387	No Hits Found
MB44_0388	No Hits Found
MB44_0389	No Hits Found
MB44_0390	No Hits Found
MB44_0391	No Hits Found
MB44_0392	No Hits Found
MB44_0393	No Hits Found
MB44_0394	No Hits Found
MB44_0395	No Hits Found
MB44_0396	No Hits Found
MB44_0397	No Hits Found
MB44_0398	No Hits Found
MB44_0399	No Hits Found
MB44_0400	No Hits Found
MB44_0401	NC_012469.1.7686878.p01 macrolide export ATP-binding/permease	0.28	214	121	32	16	212	23	221	8e-17	82.4
MB44_0402	No Hits Found
MB44_0403	No Hits Found
MB44_0404	No Hits Found
MB44_0405	No Hits Found
MB44_0406	No Hits Found
MB44_0407	No Hits Found
MB44_0408	No Hits Found
MB44_0409	No Hits Found
MB44_0410	No Hits Found
MB44_0411	No Hits Found
MB44_0412	No Hits Found
MB44_0413	No Hits Found
MB44_0414	No Hits Found
MB44_0415	No Hits Found
MB44_0416	No Hits Found
MB44_0417	No Hits Found
MB44_0418	No Hits Found
MB44_0419	No Hits Found
MB44_0420	No Hits Found
MB44_0421	No Hits Found
MB44_0422	No Hits Found
MB44_0423	No Hits Found
MB44_0424	No Hits Found
MB44_0425	No Hits Found
MB44_0426	No Hits Found
MB44_0427	No Hits Found
MB44_0428	No Hits Found
MB44_0429	No Hits Found
MB44_0430	No Hits Found
MB44_0431	P42332 RecName: Full=Bacitracin transport ATP-binding protein bcrA.	0.3	249	157	17	5	246	2	240	6e-23	102
MB44_0432	No Hits Found
MB44_0433	No Hits Found
MB44_0434	No Hits Found
MB44_0435	AE000516.2.gene708.p01 DNA-directed RNA polymerase, beta subunit.	0.75	1178	271	17	13	1176	1	1175	0.0	1842
MB44_0436	No Hits Found
MB44_0437	No Hits Found
MB44_0438	CP000034.1.gene4477.p01 putative positive transcription regulator.	0.26	219	140	21	2	220	1	198	1e-14	74.7
MB44_0439	YP_001096294 hypothetical protein pLEW6932_p25 [Staphylococcus sp.	0.37	305	178	14	1	300	1	296	3e-46	180
MB44_0440	No Hits Found
MB44_0441	No Hits Found
MB44_0442	No Hits Found
MB44_0443	No Hits Found
MB44_0444	No Hits Found
MB44_0445	No Hits Found
MB44_0446	No Hits Found
MB44_0447	No Hits Found
MB44_0448	NP_348076 tetracycline resistance protein [Clostridium	0.27	691	432	67	9	697	1	626	2e-74	275
MB44_0449	No Hits Found
MB44_0450	AAL09826 ribosomal protection tetracycline resistance protein	0.34	153	89	11	13	161	4	149	8e-15	76.6
MB44_0451	No Hits Found
MB44_0452	No Hits Found
MB44_0453	No Hits Found
MB44_0454	No Hits Found
MB44_0455	No Hits Found
MB44_0456	No Hits Found
MB44_0457	No Hits Found
MB44_0458	No Hits Found
MB44_0459	No Hits Found
MB44_0460	No Hits Found
MB44_0461	No Hits Found
MB44_0462	No Hits Found
MB44_0463	No Hits Found
MB44_0464	No Hits Found
MB44_0465	No Hits Found
MB44_0466	No Hits Found
MB44_0467	No Hits Found
MB44_0468	No Hits Found
MB44_0469	No Hits Found
MB44_0470	No Hits Found
MB44_0471	CP001581.1.gene798.p01 macrolide export ATP-binding/permease	0.28	214	140	13	5	567	3	204	1e-15	80.1
MB44_0472	No Hits Found
MB44_0473	No Hits Found
MB44_0474	No Hits Found
MB44_0475	No Hits Found
MB44_0476	No Hits Found
MB44_0477	No Hits Found
MB44_0478	No Hits Found
MB44_0479	No Hits Found
MB44_0480	No Hits Found
MB44_0481	No Hits Found
MB44_0482	No Hits Found
MB44_0483	No Hits Found
MB44_0484	No Hits Found
MB44_0485	No Hits Found
MB44_0486	No Hits Found
MB44_0487	NC_012469.1.7686946.p01 macrolide export ATP-binding/permease	0.29	184	111	18	318	484	31	213	5e-12	67.8
MB44_0488	No Hits Found
MB44_0489	No Hits Found
MB44_0490	No Hits Found
MB44_0491	No Hits Found
MB44_0492	No Hits Found
MB44_0493	No Hits Found
MB44_0494	No Hits Found
MB44_0495	No Hits Found
MB44_0496	No Hits Found
MB44_0497	No Hits Found
MB44_0498	HE999704.1.gene1181.p01 Molybdopterin molybdenumtransferase.	0.27	371	254	16	28	396	26	382	4e-36	147
MB44_0499	No Hits Found
MB44_0500	No Hits Found
MB44_0501	No Hits Found
MB44_0502	No Hits Found
MB44_0503	No Hits Found
MB44_0504	No Hits Found
MB44_0505	No Hits Found
MB44_0506	No Hits Found
MB44_0507	No Hits Found
MB44_0508	No Hits Found
MB44_0509	No Hits Found
MB44_0510	No Hits Found
MB44_0511	No Hits Found
MB44_0512	No Hits Found
MB44_0513	No Hits Found
MB44_0514	No Hits Found
MB44_0515	CP001581.1.gene798.p01 macrolide export ATP-binding/permease	0.34	208	128	9	1	202	23	227	8e-29	122
MB44_0516	No Hits Found
MB44_0517	No Hits Found
MB44_0518	No Hits Found
MB44_0519	No Hits Found
MB44_0520	No Hits Found
MB44_0521	No Hits Found
MB44_0522	No Hits Found
MB44_0523	No Hits Found
MB44_0524	No Hits Found
MB44_0525	No Hits Found
MB44_0526	No Hits Found
MB44_0527	No Hits Found
MB44_0528	No Hits Found
MB44_0529	No Hits Found
MB44_0530	No Hits Found
MB44_0531	No Hits Found
MB44_0532	No Hits Found
MB44_0533	No Hits Found
MB44_0534	No Hits Found
MB44_0535	No Hits Found
MB44_0536	No Hits Found
MB44_0537	No Hits Found
MB44_0538	No Hits Found
MB44_0539	No Hits Found
MB44_0540	No Hits Found
MB44_0541	No Hits Found
MB44_0542	No Hits Found
MB44_0543	No Hits Found
MB44_0544	No Hits Found
MB44_0545	No Hits Found
MB44_0546	No Hits Found
MB44_0547	DQ212986.1.gene11.p01 VanTG. Encoded by gene vanTG. Serine	0.33	362	220	21	8	357	349	701	1e-49	192
MB44_0548	No Hits Found
MB44_0549	No Hits Found
MB44_0550	No Hits Found
MB44_0551	No Hits Found
MB44_0552	No Hits Found
MB44_0553	No Hits Found
MB44_0554	No Hits Found
MB44_0555	No Hits Found
MB44_0556	No Hits Found
MB44_0557	No Hits Found
MB44_0558	No Hits Found
MB44_0559	No Hits Found
MB44_0560	No Hits Found
MB44_0561	No Hits Found
MB44_0562	No Hits Found
MB44_0563	No Hits Found
MB44_0564	No Hits Found
MB44_0565	No Hits Found
MB44_0566	No Hits Found
MB44_0567	No Hits Found
MB44_0568	CP000034.1.gene4477.p01 putative positive transcription regulator.	0.25	200	121	28	1	197	25	199	2e-10	60.8
MB44_0569	No Hits Found
MB44_0570	No Hits Found
MB44_0571	No Hits Found
MB44_0572	No Hits Found
MB44_0573	NC_012469.1.7686878.p01 macrolide export ATP-binding/permease	0.43	203	112	2	6	207	5	206	3e-44	173
MB44_0574	No Hits Found
MB44_0575	No Hits Found
MB44_0576	No Hits Found
MB44_0577	No Hits Found
MB44_0578	No Hits Found
MB44_0579	No Hits Found
MB44_0580	CP004022.1.gene758.p01 macrolide transporter ATP-binding /permease	0.31	215	121	26	1	199	5	209	3e-20	93.6
MB44_0581	No Hits Found
MB44_0582	No Hits Found
MB44_0583	NC_002952.2859148.p01 putative metalloregulator. Encoded by gene	0.36	187	108	11	6	188	2	181	4e-21	96.3
MB44_0584	No Hits Found
MB44_0585	No Hits Found
MB44_0586	No Hits Found
MB44_0587	No Hits Found
MB44_0588	No Hits Found
MB44_0589	No Hits Found
MB44_0590	No Hits Found
MB44_0591	No Hits Found
MB44_0592	NC_012469.1.7685735.p01 macrolide export ATP-binding/permease	0.31	197	126	8	25	219	26	216	1e-17	85.1
MB44_0593	No Hits Found
MB44_0594	No Hits Found
MB44_0595	No Hits Found
MB44_0596	AAB36568 chloramphenicol resistance protein [Streptomyces	0.32	421	268	17	2	407	7	425	2e-39	158
MB44_0597	No Hits Found
MB44_0598	No Hits Found
MB44_0599	No Hits Found
MB44_0600	No Hits Found
MB44_0601	No Hits Found
MB44_0602	No Hits Found
MB44_0604	No Hits Found
MB44_0605	No Hits Found
MB44_0607	No Hits Found
MB44_0608	No Hits Found
MB44_0609	No Hits Found
MB44_0610	No Hits Found
MB44_0611	No Hits Found
MB44_0612	No Hits Found
MB44_0613	No Hits Found
MB44_0614	ABS72697 LmrB [Bacillus amyloliquefaciens FZB42].	0.37	476	278	21	17	478	7	475	4e-83	303
MB44_0615	No Hits Found
MB44_0616	No Hits Found
MB44_0617	No Hits Found
MB44_0618	No Hits Found
MB44_0619	No Hits Found
MB44_0620	No Hits Found
MB44_0621	No Hits Found
MB44_0622	No Hits Found
MB44_0623	No Hits Found
MB44_0624	No Hits Found
MB44_0625	NC_009641.5332116.p01 maltose operon transcriptional repressor.	0.22	334	247	13	30	350	3	336	2e-15	78.6
MB44_0626	No Hits Found
MB44_0627	No Hits Found
MB44_0628	No Hits Found
MB44_0629	No Hits Found
MB44_0630	No Hits Found
MB44_0631	No Hits Found
MB44_0632	No Hits Found
MB44_0633	No Hits Found
MB44_0634	No Hits Found
MB44_0635	No Hits Found
MB44_0636	No Hits Found
MB44_0637	No Hits Found
MB44_0638	No Hits Found
MB44_0639	No Hits Found
MB44_0640	No Hits Found
MB44_0641	No Hits Found
MB44_0642	No Hits Found
MB44_0643	No Hits Found
MB44_0644	No Hits Found
MB44_0645	No Hits Found
MB44_0646	No Hits Found
MB44_0647	No Hits Found
MB44_0648	No Hits Found
MB44_0649	No Hits Found
MB44_0650	No Hits Found
MB44_0651	No Hits Found
MB44_0652	No Hits Found
MB44_0653	No Hits Found
MB44_0654	No Hits Found
MB44_0655	AE000516.2.gene3505.p01 DNA-binding response regulator MtrA.	0.71	223	64		1	223	11	233	4e-84	305
MB44_0656	AE015929.1.gene1105.p01 putative protein histidine kinase arlS.	0.23	352	255	13	114	463	115	455	1e-31	133
MB44_0657	No Hits Found
MB44_0658	No Hits Found
MB44_0659	No Hits Found
MB44_0660	No Hits Found
MB44_0661	No Hits Found
MB44_0662	No Hits Found
MB44_0663	No Hits Found
MB44_0664	No Hits Found
MB44_0665	No Hits Found
MB44_0666	No Hits Found
MB44_0667	No Hits Found
MB44_0668	No Hits Found
MB44_0669	No Hits Found
MB44_0670	No Hits Found
MB44_0671	No Hits Found
MB44_0672	No Hits Found
MB44_0673	No Hits Found
MB44_0674	No Hits Found
MB44_0675	No Hits Found
MB44_0676	No Hits Found
MB44_0677	No Hits Found
MB44_0678	No Hits Found
MB44_0679	No Hits Found
MB44_0680	No Hits Found
MB44_0681	No Hits Found
MB44_0682	No Hits Found
MB44_0683	No Hits Found
MB44_0684	No Hits Found
MB44_0685	No Hits Found
MB44_0686	No Hits Found
MB44_0687	No Hits Found
MB44_0688	No Hits Found
MB44_0689	No Hits Found
MB44_0690	No Hits Found
MB44_0691	No Hits Found
MB44_0692	No Hits Found
MB44_0693	No Hits Found
MB44_0694	No Hits Found
MB44_0695	No Hits Found
MB44_0697	No Hits Found
MB44_0698	No Hits Found
MB44_0699	No Hits Found
MB44_0700	No Hits Found
MB44_0701	No Hits Found
MB44_0702	No Hits Found
MB44_0703	No Hits Found
MB44_0704	No Hits Found
MB44_0705	No Hits Found
MB44_0706	No Hits Found
MB44_0707	No Hits Found
MB44_0708	No Hits Found
MB44_0709	No Hits Found
MB44_0710	No Hits Found
MB44_0711	No Hits Found
MB44_0712	No Hits Found
MB44_0713	No Hits Found
MB44_0714	NC_012469.1.7686878.p01 macrolide export ATP-binding/permease	0.41	212	120	3	1	209	4	215	2e-41	163
MB44_0715	No Hits Found
MB44_0716	No Hits Found
MB44_0717	No Hits Found
MB44_0718	No Hits Found
MB44_0719	No Hits Found
MB44_0720	No Hits Found
MB44_0721	No Hits Found
MB44_0722	No Hits Found
MB44_0723	No Hits Found
MB44_0724	No Hits Found
MB44_0725	No Hits Found
MB44_0726	ZP_04001960 macrolide-specific ABC family efflux carrier protein	0.33	214	129	14	20	226	27	233	7e-21	95.9
MB44_0727	No Hits Found
MB44_0728	No Hits Found
MB44_0729	No Hits Found
MB44_0730	No Hits Found
MB44_0731	No Hits Found
MB44_0732	No Hits Found
MB44_0733	No Hits Found
MB44_0734	No Hits Found
MB44_0735	HE999704.1.gene2674.p01 Cystathionine beta-lyase PatB. Encoded by	0.21	172	131	4	43	213	43	211	3e-07	50.1
MB44_0736	No Hits Found
MB44_0737	No Hits Found
MB44_0738	No Hits Found
MB44_0739	No Hits Found
MB44_0740	No Hits Found
MB44_0741	No Hits Found
MB44_0742	No Hits Found
MB44_0743	No Hits Found
MB44_0744	No Hits Found
MB44_0745	No Hits Found
MB44_0746	No Hits Found
MB44_0747	P18644 RecName: Full=rRNA (adenosine-2'-O-)-methyltransferase;	0.29	159	99	13	133	289	118	265	5e-10	60.1
MB44_0748	No Hits Found
MB44_0749	No Hits Found
MB44_0750	No Hits Found
MB44_0751	No Hits Found
MB44_0752	No Hits Found
MB44_0753	No Hits Found
MB44_0754	No Hits Found
MB44_0755	No Hits Found
MB44_0756	No Hits Found
MB44_0757	No Hits Found
MB44_0758	No Hits Found
MB44_0759	No Hits Found
MB44_0760	No Hits Found
MB44_0761	No Hits Found
MB44_0762	No Hits Found
MB44_0763	No Hits Found
MB44_0764	No Hits Found
MB44_0765	No Hits Found
MB44_0766	BAA31456 NorM [Vibrio parahaemolyticus].	0.27	474	297	47	14	466	1	448	4e-30	127
MB44_0767	No Hits Found
MB44_0768	No Hits Found
MB44_0769	No Hits Found
MB44_0770	No Hits Found
MB44_0771	No Hits Found
MB44_0772	No Hits Found
MB44_0773	No Hits Found
MB44_0774	YP_002850060 macrolide transporter ATP-binding/permease	0.31	191	113	17	260	197	13	202	4e-16	81.3
MB44_0775	No Hits Found
MB44_0776	No Hits Found
MB44_0777	No Hits Found
MB44_0778	No Hits Found
MB44_0779	CAE53424 dihydrofolate reductase [Pasteurella multocida].	0.44	97	45	9	14	102	17	112	5e-19	89.0
MB44_0780	No Hits Found
MB44_0781	No Hits Found
MB44_0782	No Hits Found
MB44_0783	No Hits Found
MB44_0784	No Hits Found
MB44_0785	No Hits Found
MB44_0786	No Hits Found
MB44_0787	No Hits Found
MB44_0788	No Hits Found
MB44_0789	No Hits Found
MB44_0790	No Hits Found
MB44_0791	No Hits Found
MB44_0792	No Hits Found
MB44_0793	ZP_03837591 hypothetical protein CIT292_03558 [Citrobacter youngae	0.27	183	113	19	29	202	16	188	2e-10	60.8
MB44_0794	No Hits Found
MB44_0795	NC_012469.1.7686878.p01 macrolide export ATP-binding/permease	0.42	191	106	4	1	189	37	225	1e-35	144
MB44_0796	No Hits Found
MB44_0797	No Hits Found
MB44_0798	No Hits Found
MB44_0799	No Hits Found
MB44_0800	NC_002516.2.880183.p01 NalD. Product name confidence: class 1:	0.28	142	99	3	21	159	12	153	6e-09	55.8
MB44_0801	No Hits Found
MB44_0802	No Hits Found
MB44_0803	No Hits Found
MB44_0804	No Hits Found
MB44_0805	No Hits Found
MB44_0806	No Hits Found
MB44_0807	No Hits Found
MB44_0808	NC_007622.3794472.p01 alkaline phosphatase synthesis	0.42	225	129	1	2	225	4	228	1e-47	184
MB44_0809	CP000034.1.gene2187.p01 sensor protein for BaeR. Encoded by gene	0.31	276	174	16	202	470	192	458	1e-30	129
MB44_0810	No Hits Found
MB44_0811	No Hits Found
MB44_0812	No Hits Found
MB44_0813	No Hits Found
MB44_0814	No Hits Found
MB44_0815	No Hits Found
MB44_0816	HE999704.1.gene1181.p01 Molybdopterin molybdenumtransferase.	0.25	386	244	43	13	386	50	404	4e-21	97.4
MB44_0817	No Hits Found
MB44_0818	No Hits Found
MB44_0819	No Hits Found
MB44_0820	No Hits Found
MB44_0821	No Hits Found
MB44_0822	No Hits Found
MB44_0823	No Hits Found
MB44_0824	No Hits Found
MB44_0825	No Hits Found
MB44_0826	No Hits Found
MB44_0827	No Hits Found
MB44_0828	No Hits Found
MB44_0829	No Hits Found
MB44_0830	A7FMC1 RecName: Full=Dimethyladenosine transferase; AltName:	0.36	265	151	18	28	288	12	262	1e-38	155
MB44_0831	No Hits Found
MB44_0832	AAA50325 ATP-binding protein.	0.29	296	155	53	5	506	33	288	1e-22	103
MB44_0833	No Hits Found
MB44_0834	No Hits Found
MB44_0835	No Hits Found
MB44_0836	No Hits Found
MB44_0837	No Hits Found
MB44_0838	No Hits Found
MB44_0839	No Hits Found
MB44_0840	No Hits Found
MB44_0841	No Hits Found
MB44_0842	No Hits Found
MB44_0843	No Hits Found
MB44_0844	No Hits Found
MB44_0845	AAV80410 TetT [Enterococcus faecalis].	0.24	495	261	111	13	478	5	417	1e-29	126
MB44_0846	No Hits Found
MB44_0847	No Hits Found
MB44_0848	No Hits Found
MB44_0849	No Hits Found
MB44_0850	No Hits Found
MB44_0851	No Hits Found
MB44_0852	No Hits Found
MB44_0853	No Hits Found
MB44_0854	No Hits Found
MB44_0855	No Hits Found
MB44_0857	No Hits Found
MB44_0858	NC_002516.2.880362.p01 NalC. Product name confidence: class 1:	0.43	55	31		3	57	12	66	2e-09	57.4
MB44_0859	No Hits Found
MB44_0860	No Hits Found
MB44_0861	No Hits Found
MB44_0862	No Hits Found
MB44_0863	No Hits Found
MB44_0864	No Hits Found
MB44_0865	No Hits Found
MB44_0866	No Hits Found
MB44_0867	No Hits Found
MB44_0868	No Hits Found
MB44_0869	No Hits Found
MB44_0870	No Hits Found
MB44_0871	No Hits Found
MB44_0872	No Hits Found
MB44_0873	No Hits Found
MB44_0874	No Hits Found
MB44_0875	No Hits Found
MB44_0876	No Hits Found
MB44_0877	No Hits Found
MB44_0878	No Hits Found
MB44_0879	YP_001486998 major facilitator transporter [Bacillus pumilus	0.33	527	332	21	20	540	13	524	3e-66	248
MB44_0880	No Hits Found
MB44_0881	No Hits Found
MB44_0882	No Hits Found
MB44_0883	No Hits Found
MB44_0884	No Hits Found
MB44_0885	BAA07390 tcr3 [Streptomyces aureofaciens].	0.34	432	275	10	36	460	47	475	4e-60	227
MB44_0886	No Hits Found
MB44_0887	No Hits Found
MB44_0888	No Hits Found
MB44_0889	No Hits Found
MB44_0890	No Hits Found
MB44_0891	No Hits Found
MB44_0892	No Hits Found
MB44_0893	No Hits Found
MB44_0894	No Hits Found
MB44_0895	No Hits Found
MB44_0896	No Hits Found
MB44_0897	No Hits Found
MB44_0898	No Hits Found
MB44_0900	No Hits Found
MB44_0901	No Hits Found
MB44_0902	No Hits Found
MB44_0903	No Hits Found
MB44_0904	No Hits Found
MB44_0905	No Hits Found
MB44_0906	No Hits Found
MB44_0907	No Hits Found
MB44_0908	No Hits Found
MB44_0909	No Hits Found
MB44_0910	No Hits Found
MB44_0911	No Hits Found
MB44_0912	No Hits Found
MB44_0913	No Hits Found
MB44_0914	No Hits Found
MB44_0915	P42332 RecName: Full=Bacitracin transport ATP-binding protein bcrA.	0.47	211	108	3	1	208	4	214	9e-47	182
MB44_0916	No Hits Found
MB44_0917	No Hits Found
MB44_0918	No Hits Found
MB44_0919	No Hits Found
MB44_0920	No Hits Found
MB44_0921	No Hits Found
MB44_0922	No Hits Found
MB44_0923	No Hits Found
MB44_0924	No Hits Found
MB44_0925	No Hits Found
MB44_0926	No Hits Found
MB44_0927	ZP_02197344 xanthine-guanine phosphoribosyltransferase [Vibrio	0.31	164	94	18	10	166	1	153	3e-08	52.8
MB44_0928	No Hits Found
MB44_0929	No Hits Found
MB44_0930	No Hits Found
MB44_0931	No Hits Found
MB44_0932	No Hits Found
MB44_0933	No Hits Found
MB44_0934	No Hits Found
MB44_0935	No Hits Found
MB44_0936	No Hits Found
MB44_0937	No Hits Found
MB44_0938	No Hits Found
MB44_0939	No Hits Found
MB44_0940	No Hits Found
MB44_0941	No Hits Found
MB44_0942	No Hits Found
MB44_0943	No Hits Found
MB44_0944	No Hits Found
MB44_0945	ZP_04111684 ABC transporter-related protein [Bacillus thuringiensis	0.37	248	148	7	6	250	5	248	2e-43	170
MB44_0946	No Hits Found
MB44_0947	No Hits Found
MB44_0948	No Hits Found
MB44_0949	No Hits Found
MB44_0950	No Hits Found
MB44_0951	No Hits Found
MB44_0953	No Hits Found
MB44_0954	No Hits Found
MB44_0955	No Hits Found
MB44_0956	No Hits Found
MB44_0957	No Hits Found
MB44_0958	No Hits Found
MB44_0959	No Hits Found
MB44_0960	No Hits Found
MB44_0961	No Hits Found
MB44_0963	No Hits Found
MB44_0964	YP_001096294 hypothetical protein pLEW6932_p25 [Staphylococcus sp.	0.32	228	142	12	17	239	2	222	1e-32	135
MB44_0965	No Hits Found
MB44_0966	No Hits Found
MB44_0967	No Hits Found
MB44_0968	No Hits Found
MB44_0969	No Hits Found
MB44_0970	No Hits Found
MB44_0971	No Hits Found
MB44_0972	No Hits Found
MB44_0973	No Hits Found
MB44_0974	NC_002758.1121879.p01 ABC transporter. Homology: ABC	0.24	567	369	61	8	537	1	543	5e-34	140
MB44_0975	NC_002758.1121879.p01 ABC transporter. Homology: ABC	0.36	212	132	2	332	541	342	553	1e-35	146
MB44_0976	YP_001588793 macrolide transporter ATP-binding /permease protein	0.36	99	60	3	334	432	124	219	2e-09	60.1
MB44_0977	No Hits Found
MB44_0978	No Hits Found
MB44_0979	No Hits Found
MB44_0980	NC_012469.1.7685735.p01 macrolide export ATP-binding/permease	0.57	42	18		21	62	22	63	3e-08	51.6
MB44_0981	YP_001571041 macrolide transporter ATP-binding /permease protein	0.33	177	113	4	177	353	39	211	3e-18	87.4
MB44_0982	No Hits Found
MB44_0983	No Hits Found
MB44_0984	No Hits Found
MB44_0985	No Hits Found
MB44_0986	No Hits Found
MB44_0987	No Hits Found
MB44_0988	NC_012469.1.7686878.p01 macrolide export ATP-binding/permease	0.3	226	141	15	300	232	6	216	2e-20	95.9
MB44_0989	CAA90431 esterase [Streptomyces lividans].	0.25	240	133	46	32	238	55	281	6e-07	49.3
MB44_0990	No Hits Found
MB44_0991	No Hits Found
MB44_0992	No Hits Found
MB44_0993	AAV80410 TetT [Enterococcus faecalis].	0.29	369	206	54	8	338	5	357	3e-33	138
MB44_0994	No Hits Found
MB44_0995	No Hits Found
MB44_0996	No Hits Found
MB44_0997	No Hits Found
MB44_0998	No Hits Found
MB44_0999	No Hits Found
MB44_1000	No Hits Found
MB44_1001	No Hits Found
MB44_1002	No Hits Found
MB44_1003	No Hits Found
MB44_1004	No Hits Found
MB44_1005	No Hits Found
MB44_1006	No Hits Found
MB44_1007	AE000516.2.gene1302.p01 dihydropteroate synthase. Identified by	0.56	277	117	4	13	285	42	318	5e-68	252
MB44_1008	No Hits Found
MB44_1009	No Hits Found
MB44_1010	No Hits Found
MB44_1011	No Hits Found
MB44_1012	No Hits Found
MB44_1013	No Hits Found
MB44_1014	No Hits Found
MB44_1015	No Hits Found
MB44_1016	No Hits Found
MB44_1017	No Hits Found
MB44_1018	No Hits Found
MB44_1019	No Hits Found
MB44_1020	No Hits Found
MB44_1021	No Hits Found
MB44_1022	No Hits Found
MB44_1023	No Hits Found
MB44_1024	No Hits Found
MB44_1025	NC_002758.1121879.p01 ABC transporter. Homology: ABC transporter-like	0.31	574	361	33	672	564	15	577	2e-67	253
MB44_1026	No Hits Found
MB44_1027	No Hits Found
MB44_1028	No Hits Found
MB44_1029	No Hits Found
MB44_1030	No Hits Found
MB44_1031	No Hits Found
MB44_1032	No Hits Found
MB44_1033	No Hits Found
MB44_1034	No Hits Found
MB44_1035	No Hits Found
MB44_1036	No Hits Found
MB44_1037	No Hits Found
MB44_1038	No Hits Found
MB44_1039	No Hits Found
MB44_1040	No Hits Found
MB44_1041	No Hits Found
MB44_1042	No Hits Found
MB44_1043	No Hits Found
MB44_1044	No Hits Found
MB44_1045	No Hits Found
MB44_1046	No Hits Found
MB44_1047	No Hits Found
MB44_1048	No Hits Found
MB44_1049	No Hits Found
MB44_1050	No Hits Found
MB44_1051	No Hits Found
MB44_1052	No Hits Found
MB44_1053	No Hits Found
MB44_1054	No Hits Found
MB44_1055	No Hits Found
MB44_1056	No Hits Found
MB44_1057	No Hits Found
MB44_1058	No Hits Found
MB44_1059	No Hits Found
MB44_1060	No Hits Found
MB44_1061	No Hits Found
MB44_1062	No Hits Found
MB44_1063	No Hits Found
MB44_1064	No Hits Found
MB44_1065	No Hits Found
MB44_1066	No Hits Found
MB44_1067	No Hits Found
MB44_1068	No Hits Found
MB44_1069	No Hits Found
MB44_1070	No Hits Found
MB44_1071	No Hits Found
MB44_1072	No Hits Found
MB44_1073	No Hits Found
MB44_1074	No Hits Found
MB44_1075	No Hits Found
MB44_1076	No Hits Found
MB44_1077	No Hits Found
MB44_1078	No Hits Found
MB44_1079	No Hits Found
MB44_1080	No Hits Found
MB44_1081	No Hits Found
MB44_1082	No Hits Found
MB44_1083	No Hits Found
MB44_1084	No Hits Found
MB44_1085	No Hits Found
MB44_1086	YP_001373621 ABC transporter-related protein [Bacillus cereus	0.31	218	134	16	29	244	27	230	8e-17	82.4
MB44_1087	No Hits Found
MB44_1088	No Hits Found
MB44_1089	No Hits Found
MB44_1090	No Hits Found
MB44_1091	No Hits Found
MB44_1092	No Hits Found
MB44_1093	No Hits Found
MB44_1094	No Hits Found
MB44_1095	No Hits Found
MB44_1096	No Hits Found
MB44_1097	No Hits Found
MB44_1098	No Hits Found
MB44_1099	No Hits Found
MB44_1100	No Hits Found
MB44_1101	NP_733568 tetracenomycin C efflux protein [Streptomyces coelicolor	0.35	443	269	17	16	448	6	441	6e-58	219
MB44_1102	No Hits Found
MB44_1103	No Hits Found
MB44_1104	No Hits Found
MB44_1105	ZP_03837411 hypothetical protein CIT292_03365 [Citrobacter youngae	0.31	246	145	23	2	234	3	238	1e-20	95.1
MB44_1106	No Hits Found
MB44_1107	No Hits Found
MB44_1108	No Hits Found
MB44_1109	No Hits Found
MB44_1110	No Hits Found
MB44_1111	No Hits Found
MB44_1112	No Hits Found
MB44_1113	No Hits Found
MB44_1114	No Hits Found
MB44_1115	No Hits Found
MB44_1116	No Hits Found
MB44_1117	No Hits Found
MB44_1118	No Hits Found
MB44_1119	No Hits Found
MB44_1120	No Hits Found
MB44_1121	No Hits Found
MB44_1122	No Hits Found
MB44_1123	No Hits Found
MB44_1124	BAH02342 vanH [Enterococcus faecalis].	0.29	250	152	25	69	304	73	311	1e-25	113
MB44_1125	No Hits Found
MB44_1126	No Hits Found
MB44_1127	No Hits Found
MB44_1128	No Hits Found
MB44_1129	No Hits Found
MB44_1130	No Hits Found
MB44_1131	No Hits Found
MB44_1132	No Hits Found
MB44_1133	No Hits Found
MB44_1134	No Hits Found
MB44_1135	No Hits Found
MB44_1136	No Hits Found
MB44_1137	No Hits Found
MB44_1138	No Hits Found
MB44_1139	No Hits Found
MB44_1140	No Hits Found
MB44_1141	No Hits Found
MB44_1142	ABA71731 VanG [Enterococcus faecalis].	0.39	347	200	11	12	354	5	344	1e-62	234
MB44_1143	No Hits Found
MB44_1144	No Hits Found
MB44_1145	No Hits Found
MB44_1146	No Hits Found
MB44_1147	No Hits Found
MB44_1148	No Hits Found
MB44_1149	No Hits Found
MB44_1150	CP000768.1.gene1203.p01 posphopantetheine adenylyltransferase.	0.31	148	97	5	1	147	12	155	4e-19	88.6
MB44_1151	No Hits Found
MB44_1152	No Hits Found
MB44_1153	ZP_02903696 macrolide-specific ABC-type efflux carrier protein MacB	0.37	212	123	9	18	229	20	222	1e-34	141
MB44_1154	No Hits Found
MB44_1155	No Hits Found
MB44_1156	No Hits Found
MB44_1157	No Hits Found
MB44_1158	No Hits Found
MB44_1159	No Hits Found
MB44_1160	No Hits Found
MB44_1161	No Hits Found
MB44_1162	No Hits Found
MB44_1163	No Hits Found
MB44_1164	No Hits Found
MB44_1165	No Hits Found
MB44_1166	No Hits Found
MB44_1167	No Hits Found
MB44_1168	No Hits Found
MB44_1169	No Hits Found
MB44_1170	No Hits Found
MB44_1171	No Hits Found
MB44_1172	No Hits Found
MB44_1173	No Hits Found
MB44_1174	No Hits Found
MB44_1175	No Hits Found
MB44_1176	No Hits Found
MB44_1177	YP_001438541 macrolide transporter ATP-binding /permease protein	0.34	83	51	3	295	711	145	216	3e-07	52.4
MB44_1178	No Hits Found
MB44_1179	No Hits Found
MB44_1180	No Hits Found
MB44_1181	No Hits Found
MB44_1182	P18644 RecName: Full=rRNA (adenosine-2'-O-)-methyltransferase;	0.29	174	106	16	99	266	96	259	8e-11	62.4
MB44_1183	No Hits Found
MB44_1184	No Hits Found
MB44_1185	No Hits Found
MB44_1186	No Hits Found
MB44_1187	No Hits Found
MB44_1188	No Hits Found
MB44_1189	No Hits Found
MB44_1190	No Hits Found
MB44_1191	No Hits Found
MB44_1192	No Hits Found
MB44_1193	No Hits Found
MB44_1194	No Hits Found
MB44_1195	No Hits Found
MB44_1196	No Hits Found
MB44_1197	No Hits Found
MB44_1198	No Hits Found
MB44_1199	No Hits Found
MB44_1200	No Hits Found
MB44_1201	No Hits Found
MB44_1202	No Hits Found
MB44_1203	No Hits Found
MB44_1204	No Hits Found
MB44_1205	No Hits Found
MB44_1206	No Hits Found
MB44_1207	No Hits Found
MB44_1208	No Hits Found
MB44_1209	No Hits Found
MB44_1210	No Hits Found
MB44_1211	No Hits Found
MB44_1212	XP_002333050 predicted protein [Populus trichocarpa].	0.27	232	146	22	25	238	105	332	1e-13	72.0
MB44_1213	No Hits Found
MB44_1214	No Hits Found
MB44_1215	No Hits Found
MB44_1216	No Hits Found
MB44_1217	No Hits Found
MB44_1218	No Hits Found
MB44_1219	No Hits Found
MB44_1220	No Hits Found
MB44_1221	No Hits Found
MB44_1222	No Hits Found
MB44_1223	No Hits Found
MB44_1224	No Hits Found
MB44_1225	NC_002952.2861306.p01 hypothetical protein. Similar to	0.22	334	233	27	531	864	520	826	8e-12	67.8
MB44_1226	No Hits Found
MB44_1227	No Hits Found
MB44_1228	No Hits Found
MB44_1229	CP000768.1.gene1023.p01 macrolide-specific efflux protein macB.	0.3	216	142	9	20	231	5	215	8e-20	92.4
MB44_1230	No Hits Found
MB44_1231	No Hits Found
MB44_1232	X92946.gene.p01 mdtA protein. Encoded by gene mdtA. ARO:1000001	0.2	415	288	40	11	418	10	391	1e-07	52.8
MB44_1233	No Hits Found
MB44_1234	No Hits Found
MB44_1235	No Hits Found
MB44_1236	No Hits Found
MB44_1237	No Hits Found
MB44_1238	No Hits Found
MB44_1239	No Hits Found
MB44_1240	No Hits Found
MB44_1241	No Hits Found
MB44_1242	No Hits Found
MB44_1243	No Hits Found
MB44_1244	No Hits Found
MB44_1245	No Hits Found
MB44_1246	No Hits Found
MB44_1247	No Hits Found
MB44_1248	No Hits Found
MB44_1249	No Hits Found
MB44_1250	No Hits Found
MB44_1251	No Hits Found
MB44_1252	No Hits Found
MB44_1253	No Hits Found
MB44_1254	No Hits Found
MB44_1255	No Hits Found
MB44_1256	No Hits Found
MB44_1257	HQ203032.1.gene1.p01 RbpA. Encoded by gene rbpA. Similar to	0.71	113	32		1	113	1	113	5e-39	154
MB44_1258	No Hits Found
MB44_1259	No Hits Found
MB44_1260	No Hits Found
MB44_1261	No Hits Found
MB44_1262	No Hits Found
MB44_1263	No Hits Found
MB44_1264	No Hits Found
MB44_1265	No Hits Found
MB44_1266	No Hits Found
MB44_1267	No Hits Found
MB44_1268	No Hits Found
MB44_1269	No Hits Found
MB44_1270	No Hits Found
MB44_1271	No Hits Found
MB44_1272	No Hits Found
MB44_1273	No Hits Found
MB44_1274	No Hits Found
MB44_1275	No Hits Found
MB44_1276	No Hits Found
MB44_1277	No Hits Found
MB44_1278	No Hits Found
MB44_1279	No Hits Found
MB44_1280	No Hits Found
MB44_1281	No Hits Found
MB44_1282	No Hits Found
MB44_1283	No Hits Found
MB44_1284	No Hits Found
MB44_1285	No Hits Found
MB44_1286	No Hits Found
MB44_1287	No Hits Found
MB44_1288	No Hits Found
MB44_1289	No Hits Found
MB44_1290	No Hits Found
MB44_1291	No Hits Found
MB44_1292	No Hits Found
MB44_1293	No Hits Found
MB44_1294	No Hits Found
MB44_1295	No Hits Found
MB44_1296	No Hits Found
MB44_1297	EEB58471 undecaprenol kinase [Pseudomonas syringae pv. tomato T1].	0.38	269	146	20	25	286	7	262	1e-40	161
MB44_1298	No Hits Found
MB44_1299	No Hits Found
MB44_1300	No Hits Found
MB44_1301	No Hits Found
MB44_1302	No Hits Found
MB44_1303	No Hits Found
MB44_1304	No Hits Found
MB44_1305	No Hits Found
MB44_1306	No Hits Found
MB44_1307	No Hits Found
MB44_1308	No Hits Found
MB44_1309	P25256 RecName: Full=Tylosin resistance ATP-binding protein tlrC.	0.4	65	39		4	79	456	230	5e-10	57.4
MB44_1310	No Hits Found
MB44_1311	No Hits Found
MB44_1312	No Hits Found
MB44_1313	No Hits Found
MB44_1314	No Hits Found
MB44_1315	No Hits Found
MB44_1316	No Hits Found
MB44_1317	No Hits Found
MB44_1318	No Hits Found
MB44_1319	No Hits Found
MB44_1320	No Hits Found
MB44_1321	No Hits Found
MB44_1322	No Hits Found
MB44_1323	No Hits Found
MB44_1324	No Hits Found
MB44_1325	NC_002516.2.880362.p01 NalC. Product name confidence: class 1:	0.34	90	47	12	12	101	15	92	2e-07	50.8
MB44_1326	No Hits Found
MB44_1327	No Hits Found
MB44_1328	No Hits Found
MB44_1329	No Hits Found
MB44_1330	No Hits Found
MB44_1332	AAC32027 carbomycin resistance protein [Streptomyces	0.31	216	95	54	26	224	28	526	9e-14	73.6
MB44_1333	No Hits Found
MB44_1334	No Hits Found
MB44_1335	No Hits Found
MB44_1336	NC_002758.1121879.p01 ABC transporter. Homology: ABC	0.31	219	125	26	25	234	356	557	5e-14	73.2
MB44_1337	No Hits Found
MB44_1338	No Hits Found
MB44_1339	No Hits Found
MB44_1340	No Hits Found
MB44_1341	YP_001096294 hypothetical protein pLEW6932_p25 [Staphylococcus sp.	0.33	225	143	7	18	237	4	226	7e-32	132
MB44_1342	No Hits Found
MB44_1343	No Hits Found
MB44_1344	No Hits Found
MB44_1345	No Hits Found
MB44_1346	No Hits Found
MB44_1347	No Hits Found
MB44_1348	No Hits Found
MB44_1349	No Hits Found
MB44_1350	No Hits Found
MB44_1351	No Hits Found
MB44_1353	No Hits Found
MB44_1354	No Hits Found
MB44_1355	No Hits Found
MB44_1356	No Hits Found
MB44_1357	No Hits Found
MB44_1358	No Hits Found
MB44_1359	No Hits Found
MB44_1360	No Hits Found
MB44_1361	No Hits Found
MB44_1362	No Hits Found
MB44_1363	No Hits Found
MB44_1364	No Hits Found
MB44_1365	No Hits Found
MB44_1366	No Hits Found
MB44_1367	No Hits Found
MB44_1368	B1LLK9 RecName: Full=Bifunctional polymyxin resistance protein	0.29	314	210	12	20	331	1	304	8e-28	119
MB44_1369	No Hits Found
MB44_1370	No Hits Found
MB44_1371	No Hits Found
MB44_1372	No Hits Found
MB44_1373	No Hits Found
MB44_1374	No Hits Found
MB44_1375	No Hits Found
MB44_1376	No Hits Found
MB44_1377	No Hits Found
MB44_1378	No Hits Found
MB44_1379	No Hits Found
MB44_1380	No Hits Found
MB44_1381	No Hits Found
MB44_1382	No Hits Found
MB44_1383	No Hits Found
MB44_1384	No Hits Found
MB44_1385	No Hits Found
MB44_1386	No Hits Found
MB44_1387	No Hits Found
MB44_1388	No Hits Found
MB44_1389	No Hits Found
MB44_1390	No Hits Found
MB44_1391	No Hits Found
MB44_1392	No Hits Found
MB44_1393	No Hits Found
MB44_1394	No Hits Found
MB44_1395	No Hits Found
MB44_1396	No Hits Found
MB44_1397	No Hits Found
MB44_1398	No Hits Found
MB44_1399	No Hits Found
MB44_1400	No Hits Found
MB44_1401	No Hits Found
MB44_1402	No Hits Found
MB44_1404	No Hits Found
MB44_1405	No Hits Found
MB44_1406	No Hits Found
MB44_1407	No Hits Found
MB44_1408	No Hits Found
MB44_1409	No Hits Found
MB44_1410	No Hits Found
MB44_1411	No Hits Found
MB44_1412	No Hits Found
MB44_1413	No Hits Found
MB44_1414	NC_010079.5775045.p01 blaZ beta-lactmase. rhodanese domain	0.32	115	56	22	101	193	56	170	5e-07	49.3
MB44_1415	No Hits Found
MB44_1416	No Hits Found
MB44_1417	No Hits Found
MB44_1418	No Hits Found
MB44_1419	No Hits Found
MB44_1420	No Hits Found
MB44_1421	No Hits Found
MB44_1422	No Hits Found
MB44_1423	No Hits Found
MB44_1424	No Hits Found
MB44_1425	No Hits Found
MB44_1426	No Hits Found
MB44_1427	No Hits Found
MB44_1428	No Hits Found
MB44_1429	No Hits Found
MB44_1430	No Hits Found
MB44_1431	No Hits Found
MB44_1432	No Hits Found
MB44_1433	No Hits Found
MB44_1434	No Hits Found
MB44_1435	No Hits Found
MB44_1436	No Hits Found
MB44_1437	No Hits Found
MB44_1438	No Hits Found
MB44_1439	No Hits Found
MB44_1440	No Hits Found
MB44_1441	No Hits Found
MB44_1442	No Hits Found
MB44_1443	No Hits Found
MB44_1444	No Hits Found
MB44_1445	No Hits Found
MB44_1446	No Hits Found
MB44_1447	No Hits Found
MB44_1448	No Hits Found
MB44_1449	No Hits Found
MB44_1450	No Hits Found
MB44_1451	No Hits Found
MB44_1452	No Hits Found
MB44_1453	No Hits Found
MB44_1454	No Hits Found
MB44_1455	No Hits Found
MB44_1456	No Hits Found
MB44_1457	No Hits Found
MB44_1458	No Hits Found
MB44_1459	No Hits Found
MB44_1460	No Hits Found
MB44_1461	No Hits Found
MB44_1462	No Hits Found
MB44_1463	No Hits Found
MB44_1464	No Hits Found
MB44_1465	No Hits Found
MB44_1466	No Hits Found
MB44_1467	No Hits Found
MB44_1468	No Hits Found
MB44_1469	No Hits Found
MB44_1470	No Hits Found
MB44_1471	No Hits Found
MB44_1472	No Hits Found
MB44_1473	No Hits Found
MB44_1474	No Hits Found
MB44_1475	JF273491.1.gene1.p01 transcriptional regulator. AmpR; regulates	0.3	130	84	7	4	131	3	127	2e-07	51.6
MB44_1476	No Hits Found
MB44_1477	No Hits Found
MB44_1478	No Hits Found
MB44_1479	No Hits Found
MB44_1480	No Hits Found
MB44_1481	No Hits Found
MB44_1482	No Hits Found
MB44_1483	No Hits Found
MB44_1484	No Hits Found
MB44_1485	No Hits Found
MB44_1486	No Hits Found
MB44_1487	No Hits Found
MB44_1488	No Hits Found
MB44_1489	No Hits Found
MB44_1490	No Hits Found
MB44_1491	No Hits Found
MB44_1492	No Hits Found
MB44_1493	No Hits Found
MB44_1494	No Hits Found
MB44_1495	No Hits Found
MB44_1496	No Hits Found
MB44_1497	No Hits Found
MB44_1498	No Hits Found
MB44_1499	No Hits Found
MB44_1500	No Hits Found
MB44_1501	No Hits Found
MB44_1502	No Hits Found
MB44_1503	No Hits Found
MB44_1504	No Hits Found
MB44_1505	No Hits Found
MB44_1506	No Hits Found
MB44_1507	No Hits Found
MB44_1508	CP004022.1.gene758.p01 macrolide transporter ATP-binding /permease	0.34	228	118	31	6	212	7	224	1e-21	98.2
MB44_1509	No Hits Found
MB44_1510	No Hits Found
MB44_1511	No Hits Found
MB44_1512	No Hits Found
MB44_1513	No Hits Found
MB44_1514	No Hits Found
MB44_1515	No Hits Found
MB44_1516	No Hits Found
MB44_1517	No Hits Found
MB44_1518	No Hits Found
MB44_1519	NC_010079.5775899.p01 blaZ beta-lactmase. Encoded by gene	0.31	557	364	16	114	661	5	554	2e-88	321
MB44_1520	No Hits Found
MB44_1521	No Hits Found
MB44_1522	No Hits Found
MB44_1523	No Hits Found
MB44_1524	No Hits Found
MB44_1525	No Hits Found
MB44_1526	No Hits Found
MB44_1527	No Hits Found
MB44_1528	No Hits Found
MB44_1529	No Hits Found
MB44_1530	No Hits Found
MB44_1531	NC_011586.7045550.p01 multidrug efflux pump. Encoded by gene abeM.	0.24	415	286	26	49	443	16	424	3e-11	65.1
MB44_1532	No Hits Found
MB44_1533	No Hits Found
MB44_1534	ACH87088 Tet(32) [Escherichia coli].	0.31	193	105	27	469	636	8	198	1e-13	73.9
MB44_1535	No Hits Found
MB44_1536	No Hits Found
MB44_1537	No Hits Found
MB44_1538	No Hits Found
MB44_1539	No Hits Found
MB44_1540	No Hits Found
MB44_1541	No Hits Found
MB44_1542	No Hits Found
MB44_1543	No Hits Found
MB44_1544	No Hits Found
MB44_1545	No Hits Found
MB44_1546	No Hits Found
MB44_1547	CP000034.1.gene1340.p01 cob(I)alamin adenolsyltransferase. Code: H;	0.35	182	101	16	40	220	30	196	9e-27	115
MB44_1548	No Hits Found
MB44_1549	No Hits Found
MB44_1550	No Hits Found
MB44_1551	No Hits Found
MB44_1552	No Hits Found
MB44_1553	No Hits Found
MB44_1554	No Hits Found
MB44_1555	No Hits Found
MB44_1556	No Hits Found
MB44_1557	CAJ15581 penicillin-binding protein 2 [Staphylococcus capitis].	0.23	515	326	68	121	578	120	623	1e-24	109
MB44_1558	No Hits Found
MB44_1559	No Hits Found
MB44_1560	No Hits Found
MB44_1561	No Hits Found
MB44_1562	No Hits Found
MB44_1563	CP001581.1.gene3143.p01 florfenicol/chloramphenicol resistance	0.35	333	202	14	63	390	18	341	2e-50	194
MB44_1564	No Hits Found
MB44_1565	No Hits Found
MB44_1566	No Hits Found
MB44_1567	No Hits Found
MB44_1568	No Hits Found
MB44_1569	No Hits Found
MB44_1570	No Hits Found
MB44_1571	No Hits Found
MB44_1572	No Hits Found
MB44_1573	No Hits Found
MB44_1574	No Hits Found
MB44_1575	No Hits Found
MB44_1576	No Hits Found
MB44_1577	No Hits Found
MB44_1578	No Hits Found
MB44_1579	No Hits Found
MB44_1580	No Hits Found
MB44_1581	No Hits Found
MB44_1582	No Hits Found
MB44_1583	No Hits Found
MB44_1584	No Hits Found
MB44_1585	No Hits Found
MB44_1586	No Hits Found
MB44_1587	No Hits Found
MB44_1588	No Hits Found
MB44_1589	No Hits Found
MB44_1590	No Hits Found
MB44_1591	No Hits Found
MB44_1592	No Hits Found
MB44_1593	No Hits Found
MB44_1594	No Hits Found
MB44_1595	No Hits Found
MB44_1596	No Hits Found
MB44_1597	No Hits Found
MB44_1598	No Hits Found
MB44_1599	No Hits Found
MB44_1600	No Hits Found
MB44_1601	No Hits Found
MB44_1602	No Hits Found
MB44_1603	No Hits Found
MB44_1604	No Hits Found
MB44_1605	No Hits Found
MB44_1606	No Hits Found
MB44_1607	No Hits Found
MB44_1608	No Hits Found
MB44_1609	No Hits Found
MB44_1610	No Hits Found
MB44_1611	No Hits Found
MB44_1612	No Hits Found
MB44_1613	No Hits Found
MB44_1614	No Hits Found
MB44_1615	No Hits Found
MB44_1616	No Hits Found
MB44_1617	No Hits Found
MB44_1618	No Hits Found
MB44_1619	No Hits Found
MB44_1620	No Hits Found
MB44_1621	No Hits Found
MB44_1622	No Hits Found
MB44_1623	No Hits Found
MB44_1624	No Hits Found
MB44_1625	No Hits Found
MB44_1626	NC_011035.1.6447745.p01 MtrR protein. Encoded by gene NGK_1600.	0.41	55	32		4	58	11	65	1e-07	51.2
MB44_1627	No Hits Found
MB44_1628	No Hits Found
MB44_1629	No Hits Found
MB44_1630	No Hits Found
MB44_1631	No Hits Found
MB44_1632	No Hits Found
MB44_1633	No Hits Found
MB44_1634	No Hits Found
MB44_1635	No Hits Found
MB44_1636	No Hits Found
MB44_1637	No Hits Found
MB44_1638	No Hits Found
MB44_1639	No Hits Found
MB44_1640	No Hits Found
MB44_1641	No Hits Found
MB44_1642	No Hits Found
MB44_1643	No Hits Found
MB44_1644	No Hits Found
MB44_1645	X75439.1.gene2.p01 mupirocin resistant isoleucyl tRNA synthetase	0.35	1007	585	64	18	999	2	969	0.0	635
MB44_1646	No Hits Found
MB44_1647	No Hits Found
MB44_1648	No Hits Found
MB44_1649	No Hits Found
MB44_1650	No Hits Found
MB44_1651	No Hits Found
MB44_1652	No Hits Found
MB44_1653	No Hits Found
MB44_1654	No Hits Found
MB44_1655	No Hits Found
MB44_1656	No Hits Found
MB44_1657	No Hits Found
MB44_1658	No Hits Found
MB44_1659	No Hits Found
MB44_1660	No Hits Found
MB44_1661	CP001581.1.gene152.p01 cyanophycin synthase (L-aspartate-adding).	0.23	360	229	45	137	468	502	844	5e-09	57.8
MB44_1662	AAP46606 penicillin binding protein 2 [Neisseria meningitidis].	0.28	610	360	74	14	618	32	572	7e-56	213
MB44_1663	No Hits Found
MB44_1664	No Hits Found
MB44_1665	No Hits Found
MB44_1666	No Hits Found
MB44_1667	No Hits Found
MB44_1668	No Hits Found
MB44_1669	No Hits Found
MB44_1670	No Hits Found
MB44_1671	No Hits Found
MB44_1672	No Hits Found
MB44_1673	No Hits Found
MB44_1674	No Hits Found
MB44_1675	No Hits Found
MB44_1676	No Hits Found
MB44_1677	No Hits Found
MB44_1678	No Hits Found
MB44_1679	No Hits Found
MB44_1680	No Hits Found
MB44_1681	No Hits Found
MB44_1682	No Hits Found
MB44_1683	No Hits Found
MB44_1684	No Hits Found
MB44_1685	No Hits Found
MB44_1686	No Hits Found
MB44_1687	No Hits Found
MB44_1688	No Hits Found
MB44_1689	No Hits Found
MB44_1690	No Hits Found
MB44_1691	No Hits Found
MB44_1692	No Hits Found
MB44_1693	No Hits Found
MB44_1694	No Hits Found
MB44_1695	No Hits Found
MB44_1696	No Hits Found
MB44_1697	No Hits Found
MB44_1698	No Hits Found
MB44_1699	No Hits Found
MB44_1700	No Hits Found
MB44_1701	No Hits Found
MB44_1702	No Hits Found
MB44_1703	No Hits Found
MB44_1704	No Hits Found
MB44_1705	No Hits Found
MB44_1706	No Hits Found
MB44_1707	No Hits Found
MB44_1708	No Hits Found
MB44_1709	No Hits Found
MB44_1710	No Hits Found
MB44_1711	No Hits Found
MB44_1712	No Hits Found
MB44_1713	No Hits Found
MB44_1714	No Hits Found
MB44_1715	No Hits Found
MB44_1716	No Hits Found
MB44_1717	No Hits Found
MB44_1718	No Hits Found
MB44_1719	No Hits Found
MB44_1720	No Hits Found
MB44_1721	No Hits Found
MB44_1722	No Hits Found
MB44_1723	No Hits Found
MB44_1724	No Hits Found
MB44_1725	No Hits Found
MB44_1726	No Hits Found
MB44_1727	No Hits Found
MB44_1728	No Hits Found
MB44_1729	CP004022.1.gene758.p01 macrolide transporter ATP-binding /permease	0.32	425	252	34	3	423	253	647	1e-51	199
MB44_1730	NC_012469.1.7686878.p01 macrolide export ATP-binding/permease	0.53	229	104	3	16	243	4	230	4e-65	242
MB44_1731	CP004022.1.gene757.p01 macrolide transporter subunit MacA.	0.22	202	143	14	343	540	173	364	3e-07	52.0
MB44_1732	AB158573.gene.p01 rpsD_(ramA_or_sud2) protein. Encoded by gene	0.25	239	158	19	1	237	1	222	3e-10	60.8
MB44_1733	No Hits Found
MB44_1734	No Hits Found
MB44_1735	No Hits Found
MB44_1736	No Hits Found
MB44_1737	No Hits Found
MB44_1738	No Hits Found
MB44_1739	No Hits Found
MB44_1740	No Hits Found
MB44_1741	No Hits Found
MB44_1742	No Hits Found
MB44_1743	No Hits Found
MB44_1744	No Hits Found
MB44_1745	No Hits Found
MB44_1746	No Hits Found
MB44_1747	YP_002044935 macrolide transporter ATP-binding /permease protein	0.33	204	115	20	22	215	23	216	4e-19	89.7
MB44_1748	YP_002850060 macrolide transporter ATP-binding/permease	0.32	250	129	41	314	553	20	238	4e-21	97.8
MB44_1749	No Hits Found
MB44_1750	No Hits Found
MB44_1751	No Hits Found
MB44_1752	No Hits Found
MB44_1753	No Hits Found
MB44_1754	No Hits Found
MB44_1755	No Hits Found
MB44_1756	CP004022.1.gene758.p01 macrolide transporter ATP-binding /permease	0.32	251	148	21	6	244	21	262	8e-22	99.0
MB44_1757	No Hits Found
MB44_1758	No Hits Found
MB44_1759	No Hits Found
MB44_1760	No Hits Found
MB44_1761	No Hits Found
MB44_1762	No Hits Found
MB44_1763	No Hits Found
MB44_1764	No Hits Found
MB44_1765	No Hits Found
MB44_1766	No Hits Found
MB44_1767	HE999704.1.gene2674.p01 Cystathionine beta-lyase PatB. Encoded by	0.24	178	128	7	117	288	82	258	2e-09	58.9
MB44_1768	No Hits Found
MB44_1769	NC_002952.2861306.p01 hypothetical protein. Similar to	0.2	291	198	32	269	544	546	819	5e-13	72.4
MB44_1770	No Hits Found
MB44_1771	No Hits Found
MB44_1772	No Hits Found
MB44_1773	No Hits Found
MB44_1774	No Hits Found
MB44_1775	No Hits Found
MB44_1776	No Hits Found
MB44_1777	AM180355.1.gene2414.p01 putative vancomycin resistance protein,	0.32	243	154	10	269	504	158	397	3e-28	121
MB44_1778	No Hits Found
MB44_1779	No Hits Found
MB44_1780	No Hits Found
MB44_1781	No Hits Found
MB44_1782	No Hits Found
MB44_1783	No Hits Found
MB44_1784	No Hits Found
MB44_1785	No Hits Found
MB44_1786	No Hits Found
MB44_1787	No Hits Found
MB44_1788	No Hits Found
MB44_1789	No Hits Found
MB44_1790	No Hits Found
MB44_1791	No Hits Found
MB44_1792	No Hits Found
MB44_1793	No Hits Found
MB44_1794	No Hits Found
MB44_1795	No Hits Found
MB44_1796	No Hits Found
MB44_1797	No Hits Found
MB44_1798	No Hits Found
MB44_1799	No Hits Found
MB44_1800	No Hits Found
MB44_1801	No Hits Found
MB44_1802	No Hits Found
MB44_1803	No Hits Found
MB44_1804	No Hits Found
MB44_1805	No Hits Found
MB44_1806	No Hits Found
MB44_1807	ABB80130 SubG [Bacillus subtilis].	0.31	110	63	12	47	148	53	158	3e-09	56.2
MB44_1808	No Hits Found
MB44_1810	No Hits Found
MB44_1811	No Hits Found
MB44_1812	No Hits Found
MB44_1813	No Hits Found
MB44_1814	NC_012469.1.7685735.p01 macrolide export ATP-binding/permease	0.29	156	104	6	1	152	49	202	1e-13	71.6
MB44_1815	No Hits Found
MB44_1816	No Hits Found
MB44_1817	No Hits Found
MB44_1818	No Hits Found
MB44_1819	No Hits Found
MB44_1820	No Hits Found
MB44_1821	No Hits Found
MB44_1822	No Hits Found
MB44_1823	No Hits Found
MB44_1824	No Hits Found
MB44_1825	No Hits Found
MB44_1826	No Hits Found
MB44_1827	No Hits Found
MB44_1828	No Hits Found
MB44_1829	No Hits Found
MB44_1831	No Hits Found
MB44_1832	No Hits Found
MB44_1833	No Hits Found
MB44_1834	No Hits Found
MB44_1835	No Hits Found
MB44_1836	No Hits Found
MB44_1837	No Hits Found
MB44_1838	No Hits Found
MB44_1839	No Hits Found
MB44_1840	No Hits Found
MB44_1841	No Hits Found
MB44_1842	No Hits Found
MB44_1843	No Hits Found
MB44_1844	No Hits Found
MB44_1845	No Hits Found
MB44_1846	CP001918.1.gene2931.p01 drug resistance transporter, EmrB/QacA	0.24	177	130	3	1	176	1	175	6e-08	53.5
MB44_1847	No Hits Found
MB44_1848	No Hits Found
MB44_1849	No Hits Found
MB44_1850	No Hits Found
MB44_1851	No Hits Found
MB44_1852	No Hits Found
MB44_1853	No Hits Found
MB44_1854	No Hits Found
MB44_1855	No Hits Found
MB44_1856	CP000034.1.gene4477.p01 putative positive transcription regulator.	0.22	213	152	13	2	211	1	203	2e-10	60.8
MB44_1857	No Hits Found
MB44_1858	No Hits Found
MB44_1859	No Hits Found
MB44_1860	No Hits Found
MB44_1861	No Hits Found
MB44_1862	NC_011595.7058536.p01 Transposon Tn10 tetC protein (ORFL).	0.27	140	96	6	21	158	2	137	1e-10	61.6
MB44_1863	No Hits Found
MB44_1864	No Hits Found
MB44_1865	No Hits Found
MB44_1866	No Hits Found
MB44_1867	No Hits Found
MB44_1868	No Hits Found
MB44_1869	No Hits Found
MB44_1870	No Hits Found
MB44_1871	No Hits Found
MB44_1872	No Hits Found
MB44_1873	No Hits Found
MB44_1874	No Hits Found
MB44_1875	No Hits Found
MB44_1876	No Hits Found
MB44_1877	No Hits Found
MB44_1878	No Hits Found
MB44_1879	No Hits Found
MB44_1880	No Hits Found
MB44_1881	No Hits Found
MB44_1882	No Hits Found
MB44_1883	No Hits Found
MB44_1884	No Hits Found
MB44_1885	No Hits Found
MB44_1886	No Hits Found
MB44_1887	No Hits Found
MB44_1888	No Hits Found
MB44_1889	No Hits Found
MB44_1890	No Hits Found
MB44_1891	No Hits Found
MB44_1892	No Hits Found
MB44_1893	No Hits Found
MB44_1894	No Hits Found
MB44_1895	No Hits Found
MB44_1896	No Hits Found
MB44_1897	No Hits Found
MB44_1898	No Hits Found
MB44_1899	No Hits Found
MB44_1900	No Hits Found
MB44_1901	No Hits Found
MB44_1902	No Hits Found
MB44_1903	No Hits Found
MB44_1904	No Hits Found
MB44_1905	No Hits Found
MB44_1906	No Hits Found
MB44_1907	No Hits Found
MB44_1908	No Hits Found
MB44_1909	No Hits Found
MB44_1910	No Hits Found
MB44_1911	No Hits Found
MB44_1912	No Hits Found
MB44_1913	No Hits Found
MB44_1914	No Hits Found
MB44_1915	No Hits Found
MB44_1916	No Hits Found
MB44_1917	No Hits Found
MB44_1918	No Hits Found
MB44_1919	No Hits Found
MB44_1920	No Hits Found
MB44_1921	No Hits Found
MB44_1922	No Hits Found
MB44_1923	No Hits Found
MB44_1924	No Hits Found
MB44_1925	No Hits Found
MB44_1926	No Hits Found
MB44_1927	No Hits Found
MB44_1928	No Hits Found
MB44_1929	No Hits Found
MB44_1930	No Hits Found
MB44_1931	No Hits Found
MB44_1932	No Hits Found
MB44_1933	No Hits Found
MB44_1934	No Hits Found
MB44_1935	No Hits Found
MB44_1936	No Hits Found
MB44_1937	No Hits Found
MB44_1938	No Hits Found
MB44_1939	No Hits Found
MB44_1940	No Hits Found
MB44_1941	No Hits Found
MB44_1942	No Hits Found
MB44_1943	No Hits Found
MB44_1944	No Hits Found
MB44_1945	No Hits Found
MB44_1946	No Hits Found
MB44_1947	No Hits Found
MB44_1948	No Hits Found
MB44_1949	NC_002758.1121879.p01 ABC transporter. Homology: ABC	0.37	327	185	20	22	347	268	575	1e-58	221
MB44_1950	No Hits Found
MB44_1951	No Hits Found
MB44_1952	No Hits Found
MB44_1953	No Hits Found
MB44_1954	No Hits Found
MB44_1955	No Hits Found
MB44_1956	No Hits Found
MB44_1957	No Hits Found
MB44_1958	No Hits Found
MB44_1959	P42332 RecName: Full=Bacitracin transport ATP-binding protein bcrA.	0.28	200	135	9	252	216	3	214	1e-12	69.7
MB44_1960	No Hits Found
MB44_1961	No Hits Found
MB44_1962	No Hits Found
MB44_1963	No Hits Found
MB44_1964	No Hits Found
MB44_1965	No Hits Found
MB44_1966	ZP_03060956 multidrug resistance protein MdtH [Escherichia coli	0.3	345	215	25	13	354	15	337	5e-34	141
MB44_1967	NC_008702.1.4606598.p01 ABC transporter ATP-binding protein.	0.33	208	113	26	18	208	23	221	3e-17	83.6
MB44_1968	CP001581.1.gene798.p01 macrolide export ATP-binding/permease	0.32	194	106	24	36	209	33	222	2e-15	77.4
MB44_1969	L20800.gene.p01 tetBP protein. Encoded by gene tetBP. ARO:1000001	0.34	152	87	12	15	163	3	145	4e-21	98.2
MB44_1970	No Hits Found
MB44_1971	No Hits Found
MB44_1972	No Hits Found
MB44_1973	No Hits Found
MB44_1974	No Hits Found
MB44_1975	No Hits Found
MB44_1976	No Hits Found
MB44_1977	No Hits Found
MB44_1978	No Hits Found
MB44_1979	No Hits Found
MB44_1980	No Hits Found
MB44_1981	No Hits Found
MB44_1982	NC_005054.2598279.p01 vancomycin resistance protein VanH. Homology:	0.32	256	151	23	48	289	70	316	1e-22	102
MB44_1983	No Hits Found
MB44_1984	No Hits Found
MB44_1985	No Hits Found
MB44_1986	No Hits Found
MB44_1987	No Hits Found
MB44_1988	No Hits Found
MB44_1989	No Hits Found
MB44_1990	No Hits Found
MB44_1991	No Hits Found
MB44_1993	No Hits Found
MB44_1994	No Hits Found
MB44_1995	X75439.1.gene2.p01 mupirocin resistant isoleucyl tRNA synthetase	0.23	819	503	125	64	800	41	816	6e-44	174
MB44_1996	No Hits Found
MB44_1997	No Hits Found
MB44_1998	No Hits Found
MB44_1999	No Hits Found
MB44_2000	No Hits Found
MB44_2001	No Hits Found
MB44_2002	No Hits Found
MB44_2003	No Hits Found
MB44_2004	No Hits Found
MB44_2005	No Hits Found
MB44_2006	No Hits Found
MB44_2007	No Hits Found
MB44_2008	No Hits Found
MB44_2009	No Hits Found
MB44_2010	No Hits Found
MB44_2011	No Hits Found
MB44_2013	No Hits Found
MB44_2015	No Hits Found
MB44_2016	No Hits Found
MB44_2017	No Hits Found
MB44_2018	No Hits Found
MB44_2019	AAC32027 carbomycin resistance protein [Streptomyces	0.3	226	111	47	1	227	11	548	1e-17	86.3
[truncated: 226 more rows]

## Sheet: MB122_virulenceDB
locus_tag	Product
MB122_0001	7463|vfid|8812|vsiid|10730|ssid|chromosomal_replication_initiation_	0.37	345	210	7	258	601	132	470	2e-72	239
MB122_0002	No Hits Found
MB122_0003	No Hits Found
MB122_0004	No Hits Found
MB122_0005	No Hits Found
MB122_0006	No Hits Found
MB122_0007	No Hits Found
MB122_0008	No Hits Found
MB122_0009	No Hits Found
MB122_0010	No Hits Found
MB122_0011	No Hits Found
MB122_0012	No Hits Found
MB122_0013	No Hits Found
MB122_0015	No Hits Found
MB122_0016	18797|vfid|42183|vsiid|63020|ssid|ribose_ABC_transporter_permease_[	0.28	312	206	17	42	350	10	307	4e-21	92.0
MB122_0017	18508|vfid|41605|vsiid|62442|ssid|ribose_ABC_transporter,	0.26	229	163	6	9	245	3	491	2e-18	83.6
MB122_0018	No Hits Found
MB122_0019	No Hits Found
MB122_0020	No Hits Found
MB122_0021	26425|vfid|62797|vsiid|83665|ssid|rhomboid-	0.25	154	102	13	54	199	74	222	5e-09	55.1
MB122_0022	No Hits Found
MB122_0023	No Hits Found
MB122_0024	No Hits Found
MB122_0025	No Hits Found
MB122_0026	No Hits Found
MB122_0027	No Hits Found
MB122_0028	No Hits Found
MB122_0029	No Hits Found
MB122_0030	No Hits Found
MB122_0031	No Hits Found
MB122_0032	No Hits Found
MB122_0033	No Hits Found
MB122_0034	No Hits Found
MB122_0035	No Hits Found
MB122_0036	No Hits Found
MB122_0037	7315|vfid|8515|vsiid|10433|ssid|ATP-	0.48	266	135	2	19	284	2	265	1e-91	272
MB122_0038	8683|vfid|11249|vsiid|14156|ssid|VFDB_fepG_iron-	0.48	296	153		32	327	34	329	3e-80	246
MB122_0039	8682|vfid|11246|vsiid|14151|ssid|VFDB_fepD_iron-	0.46	298	158	1	15	312	31	327	4e-67	213
MB122_0040	7598|vfid|9082|vsiid|11000|ssid|iron_compound_ABC_transporter,	0.38	277	163	7	80	349	45	321	7e-63	202
MB122_0041	No Hits Found
MB122_0042	14152|vfid|22754|vsiid|43133|ssid|VFDB_ppkA|serine/threonine	0.36	275	159	15	9	283	8	267	5e-47	178
MB122_0043	14152|vfid|22754|vsiid|43133|ssid|VFDB_ppkA|serine/threonine	0.32	292	180	16	20	310	8	284	3e-39	152
MB122_0044	24427|vfid|58781|vsiid|79648|ssid|hypothetical_protein_SPA0959_[Sal	0.28	383	218	57	131	475	243	606	8e-24	104
MB122_0045	No Hits Found
MB122_0046	14153|vfid|22756|vsiid|43136|ssid|VFDB_PA0075_PppA_[Pseudomonas_aer	0.35	228	136	10	10	231	15	238	1e-32	124
MB122_0047	No Hits Found
MB122_0048	No Hits Found
MB122_0049	No Hits Found
MB122_0050	No Hits Found
MB122_0051	No Hits Found
MB122_0052	No Hits Found
MB122_0053	No Hits Found
MB122_0054	No Hits Found
MB122_0055	No Hits Found
MB122_0056	No Hits Found
MB122_0057	No Hits Found
MB122_0058	18584|vfid|41757|vsiid|62594|ssid|alpha_amylase_family_protein_[Str	0.31	211	119	25	19	224	8	198	5e-28	117
MB122_0059	No Hits Found
MB122_0061	No Hits Found
MB122_0062	No Hits Found
MB122_0063	No Hits Found
MB122_0064	18007|vfid|40603|vsiid|61440|ssid|RNA_polymerase_sigma_factor_RpoE_	0.29	164	114	1	22	184	47	210	5e-21	85.9
MB122_0065	No Hits Found
MB122_0066	No Hits Found
MB122_0069	18916|vfid|42421|vsiid|63258|ssid|hypothetical_protein_gbs0234_[Str	0.34	195	123	5	24	213	13	207	1e-27	103
MB122_0070	18634|vfid|41857|vsiid|62694|ssid|amino_acid_ABC_transporter,	0.29	189	130	3	8	196	19	204	2e-20	84.7
MB122_0071	18635|vfid|41859|vsiid|62696|ssid|amino_acid_ABC_transporter,	0.48	225	115	1	40	264	21	244	5e-74	231
MB122_0072	No Hits Found
MB122_0073	No Hits Found
MB122_0074	No Hits Found
MB122_0075	No Hits Found
MB122_0076	No Hits Found
MB122_0077	16137|vfid|36864|vsiid|57701|ssid|hypothetical_protein_NCgl1284_[Co	0.57	144	60	1	1	143	1	144	2e-57	174
MB122_0078	No Hits Found
MB122_0079	No Hits Found
MB122_0080	No Hits Found
MB122_0081	No Hits Found
MB122_0082	No Hits Found
MB122_0083	No Hits Found
MB122_0084	No Hits Found
MB122_0085	No Hits Found
MB122_0086	No Hits Found
MB122_0087	No Hits Found
MB122_0088	No Hits Found
MB122_0089	No Hits Found
MB122_0090	18760|vfid|42109|vsiid|62946|ssid|hypothetical_protein_SAG1984_[Str	0.34	182	119		173	354	3	184	6e-36	129
MB122_0091	No Hits Found
MB122_0092	No Hits Found
MB122_0093	No Hits Found
MB122_0094	No Hits Found
MB122_0095	No Hits Found
MB122_0096	No Hits Found
MB122_0097	No Hits Found
MB122_0098	No Hits Found
MB122_0099	18874|vfid|42337|vsiid|63174|ssid|hypothetical_protein_gbs0191_[Str	0.29	148	105		2	149	530	677	4e-18	83.6
MB122_0100	18876|vfid|42341|vsiid|63178|ssid|ascorbate-	0.48	432	204	18	9	440	6	419	e-127	378
MB122_0101	No Hits Found
MB122_0102	No Hits Found
MB122_0103	No Hits Found
MB122_0104	19086|vfid|42761|vsiid|63598|ssid|oxidoreductase_[Streptomyces_coel	0.47	240	114	11	2	231	11	249	1e-63	198
MB122_0105	No Hits Found
MB122_0106	No Hits Found
MB122_0107	No Hits Found
MB122_0108	No Hits Found
MB122_0109	No Hits Found
MB122_0110	No Hits Found
MB122_0111	No Hits Found
MB122_0112	No Hits Found
MB122_0113	No Hits Found
MB122_0114	No Hits Found
MB122_0115	No Hits Found
MB122_0116	No Hits Found
MB122_0117	No Hits Found
MB122_0118	No Hits Found
MB122_0119	3211|vfid|4028|vsiid|4592|ssid|<locus|BPSL2791|start|3338653|end|33	0.27	196	128	15	9	197	8	195	2e-08	53.5
MB122_0120	No Hits Found
MB122_0121	No Hits Found
MB122_0122	No Hits Found
MB122_0123	No Hits Found
MB122_0124	No Hits Found
MB122_0125	No Hits Found
MB122_0126	No Hits Found
MB122_0127	10493|vfid|17198|vsiid|24894|ssid|sp|P96116|TROA_TREPA_Periplasmic_	0.33	310	194	13	19	323	7	308	1e-59	192
MB122_0128	17448|vfid|39485|vsiid|60322|ssid|ABC_transporter,	0.41	230	134	1	5	233	7	236	2e-63	197
MB122_0129	7628|vfid|9142|vsiid|11060|ssid|chelated_iron_transport_system_memb	0.29	253	150	29	1	252	45	269	2e-23	95.9
MB122_0130	7628|vfid|9142|vsiid|11060|ssid|chelated_iron_transport_system_memb	0.31	276	168	21	9	282	22	278	2e-38	136
MB122_0131	10493|vfid|17198|vsiid|24894|ssid|sp|P96116|TROA_TREPA_Periplasmic_	0.31	335	190	39	8	337	5	305	4e-53	176
MB122_0132	No Hits Found
MB122_0133	8734|vfid|11351|vsiid|14308|ssid|O-ANTIGEN_EXPORT_SYSTEM_ATP-	0.44	205	112	1	45	248	46	250	2e-59	188
MB122_0134	8733|vfid|11349|vsiid|14306|ssid|VFDB_wzm_O-	0.27	220	148	12	48	263	15	226	6e-21	89.7
MB122_0135	No Hits Found
MB122_0136	2478|vfid|2694|vsiid|3024|ssid|VFDB_mas_multifunctional_mycocerosic_a	0.26	300	206	14	26	315	1446	1741	2e-19	89.0
MB122_0137	16229|vfid|37048|vsiid|57885|ssid|hypothetical_protein_c2452_[Esche	0.24	276	166	42	53	309	88	340	3e-07	51.6
MB122_0138	No Hits Found
MB122_0139	No Hits Found
MB122_0140	No Hits Found
MB122_0141	No Hits Found
MB122_0142	No Hits Found
MB122_0143	No Hits Found
MB122_0144	No Hits Found
MB122_0145	8283|vfid|10438|vsiid|12935|ssid|VFDB_Cj1437c|putative	0.28	269	181	10	9	272	16	279	3e-28	112
MB122_0146	No Hits Found
MB122_0147	No Hits Found
MB122_0148	No Hits Found
MB122_0149	No Hits Found
MB122_0150	18872|vfid|42333|vsiid|63170|ssid|hypothetical_protein_gbs0189_[Str	0.42	127	72	1	8	134	525	650	3e-28	108
MB122_0151	No Hits Found
MB122_0152	No Hits Found
MB122_0153	No Hits Found
MB122_0154	18491|vfid|41571|vsiid|62408|ssid|GntR_family_transcriptional_regul	0.22	376	236	57	34	386	7	348	1e-13	72.4
MB122_0155	No Hits Found
MB122_0156	No Hits Found
MB122_0157	No Hits Found
MB122_0158	No Hits Found
MB122_0159	No Hits Found
MB122_0160	No Hits Found
MB122_0161	15755|vfid|36100|vsiid|56937|ssid|queuine_tRNA-	0.35	191	116	8	215	404	6	189	7e-36	130
MB122_0162	18795|vfid|42179|vsiid|63016|ssid|glutamyl-	0.31	240	140	25	1	220	26	260	3e-26	106
MB122_0163	13943|vfid|22333|vsiid|42503|ssid|VFDB_orf49|hypothetical protein	0.31	423	275	16	20	438	14	424	5e-55	189
MB122_0164	No Hits Found
MB122_0165	No Hits Found
MB122_0166	20927|vfid|46442|vsiid|67279|ssid|2,5-dichloro-2,	0.34	249	154	8	3	244	4	251	2e-34	124
MB122_0167	No Hits Found
MB122_0168	No Hits Found
MB122_0169	No Hits Found
MB122_0170	No Hits Found
MB122_0171	No Hits Found
MB122_0172	No Hits Found
MB122_0173	13943|vfid|22333|vsiid|42503|ssid|VFDB_orf49|hypothetical protein	0.31	429	272	20	4	424	8	424	6e-52	180
MB122_0174	No Hits Found
MB122_0175	No Hits Found
MB122_0176	No Hits Found
MB122_0177	20443|vfid|45474|vsiid|66311|ssid|4-	0.35	179	107	8	70	243	225	400	6e-28	110
MB122_0178	No Hits Found
MB122_0179	No Hits Found
MB122_0180	No Hits Found
MB122_0181	No Hits Found
MB122_0182	No Hits Found
MB122_0183	7464|vfid|8814|vsiid|10732|ssid|putative_oxidoreductase_[Bacteroide	0.33	192	119	9	1	189	1	186	2e-27	105
MB122_0184	No Hits Found
MB122_0185	No Hits Found
MB122_0186	No Hits Found
MB122_0188	No Hits Found
MB122_0190	7891|vfid|9709|vsiid|11865|ssid|VFDB_SpyM3_0098|putative collagen	0.29	220	124	32	54	263	73	270	9e-08	54.3
MB122_0191	2701|vfid|3141|vsiid|3692|ssid|VFDB_sdrD|Ser-Asp rich	0.41	93	41	13	741	518	572	762	6e-09	60.1
MB122_0192	No Hits Found
MB122_0193	No Hits Found
MB122_0194	No Hits Found
MB122_0195	8524|vfid|10920|vsiid|13658|ssid|VFDB_spaC_putative_surface-	0.22	584	336	116	452	1081	889	976	2e-07	55.1
MB122_0196	No Hits Found
MB122_0197	15218|vfid|24416|vsiid|45236|ssid|tr|Q8YIS2|Q8YIS2_BRUME_RNA_polyme	0.35	137	74	15	43	173	34	161	5e-17	74.7
MB122_0198	3404|vfid|4414|vsiid|4978|ssid|<locus|BMEII0893|start|932746|end|93	0.46	491	240	24	22	508	16	486	e-154	448
MB122_0199	No Hits Found
MB122_0202	No Hits Found
MB122_0203	No Hits Found
MB122_0204	No Hits Found
MB122_0205	3440|vfid|4486|vsiid|5050|ssid|<locus|BMEII0567|start|597883|end|59	0.33	328	194	24	4	319	9	324	3e-51	173
MB122_0206	No Hits Found
MB122_0207	3401|vfid|4408|vsiid|4972|ssid|<locus|BMEII0565|start|594450|end|59	0.27	266	183	10	1	257	47	311	2e-25	103
MB122_0208	No Hits Found
MB122_0209	16396|vfid|37382|vsiid|58219|ssid|transporter_protein_[Escherichia_	0.31	425	275	17	10	426	1	416	6e-70	228
MB122_0210	15163|vfid|24361|vsiid|45181|ssid|tr|Q81SZ6|Q81SZ6_BACAN_DNA-	0.35	233	141	10	5	231	6	234	1e-39	136
MB122_0211	25484|vfid|60825|vsiid|81692|ssid|VanSD5_[Enterococcus_faecium]|Van	0.27	223	144	17	41	256	164	376	1e-16	77.8
MB122_0212	No Hits Found
MB122_0213	No Hits Found
MB122_0214	No Hits Found
MB122_0215	No Hits Found
MB122_0216	No Hits Found
MB122_0217	No Hits Found
MB122_0218	No Hits Found
MB122_0219	No Hits Found
MB122_0220	No Hits Found
MB122_0221	No Hits Found
MB122_0222	24419|vfid|58766|vsiid|79633|ssid|penicillin-	0.28	582	347	71	74	641	151	675	9e-38	150
MB122_0223	2511|vfid|2760|vsiid|3123|ssid|VFDB_whiB3_transcriptional_regulat	0.32	76	43	8	29	96	16	91	5e-09	49.3
MB122_0224	No Hits Found
MB122_0225	No Hits Found
MB122_0226	No Hits Found
MB122_0227	15170|vfid|24368|vsiid|45188|ssid|tr|Q7CFV3|Q7CFV3_YERPE_Cyclic_AMP	0.31	191	122	8	33	219	23	209	3e-27	103
MB122_0228	No Hits Found
MB122_0229	No Hits Found
MB122_0230	No Hits Found
MB122_0231	No Hits Found
MB122_0232	3252|vfid|4110|vsiid|4674|ssid|<locus|BPSL0808|start|938272|end|939	0.32	146	80	19	219	356	103	237	3e-08	55.1
MB122_0233	No Hits Found
MB122_0234	No Hits Found
MB122_0235	No Hits Found
MB122_0236	8281|vfid|10434|vsiid|12929|ssid|VFDB_Cj1435c|hypothetical protein	0.31	128	87	1	108	234	71	198	6e-17	77.4
MB122_0237	No Hits Found
MB122_0238	3328|vfid|4262|vsiid|4826|ssid|<locus|BPSL1893|start|2254425|end|22	0.4	289	166	6	57	343	87	371	1e-60	201
MB122_0239	No Hits Found
MB122_0240	No Hits Found
MB122_0241	No Hits Found
MB122_0242	No Hits Found
MB122_0243	No Hits Found
MB122_0244	No Hits Found
MB122_0245	16196|vfid|36982|vsiid|57819|ssid|cold_shock-	0.68	64	20		4	67	8	71	3e-26	90.5
MB122_0247	No Hits Found
MB122_0248	No Hits Found
MB122_0249	No Hits Found
MB122_0250	21019|vfid|46625|vsiid|67462|ssid|salicyl-	0.22	541	360	60	38	548	4	514	1e-18	88.6
MB122_0251	No Hits Found
MB122_0252	3244|vfid|4094|vsiid|4658|ssid|<locus|BPSL2685|start|3212038|end|32	0.56	287	124	1	2	287	4	290	e-112	326
MB122_0253	2973|vfid|3686|vsiid|4248|ssid|<locus|GBAA1231|start|1189451|end|11	0.35	282	165	17	180	451	3	277	7e-42	149
MB122_0254	2972|vfid|3684|vsiid|4246|ssid|<locus|GBAA1230|start|1188471|end|11	0.46	328	159	17	4	322	2	321	e-101	301
MB122_0255	No Hits Found
MB122_0256	27223|vfid|64380|vsiid|85248|ssid|80_kDa_prolyl_oligopeptidase_[Try	0.3	364	231	21	332	682	339	694	1e-44	170
MB122_0257	2470|vfid|2678|vsiid|3000|ssid|VFDB_fbpA_secreted_antigen_85-	0.3	293	169	36	76	357	58	325	1e-23	99.8
MB122_0258	No Hits Found
MB122_0259	No Hits Found
MB122_0260	18794|vfid|42177|vsiid|63014|ssid|pyridine_nucleotide-	0.3	460	284	35	5	457	4	435	3e-57	195
MB122_0261	No Hits Found
MB122_0262	No Hits Found
MB122_0263	No Hits Found
MB122_0264	No Hits Found
MB122_0265	No Hits Found
MB122_0266	No Hits Found
MB122_0267	No Hits Found
MB122_0268	No Hits Found
MB122_0269	No Hits Found
MB122_0270	20192|vfid|44972|vsiid|65809|ssid|pyruvate_formate_lyase-	0.38	239	145	3	49	285	23	260	7e-57	183
MB122_0271	20569|vfid|45726|vsiid|66563|ssid|pyruvate_formate_lyase_I_[Salmone	0.58	58	24		25	82	702	759	4e-18	76.6
MB122_0272	20569|vfid|45726|vsiid|66563|ssid|pyruvate_formate_lyase_I_[Salmone	0.56	693	293	8	6	693	5	694	0.0	796
MB122_0273	No Hits Found
MB122_0274	No Hits Found
MB122_0275	7983|vfid|9890|vsiid|12134|ssid|MurB_family_protein_[Enterococcus_f	0.25	147	105	5	58	203	561	703	7e-07	50.8
MB122_0276	7571|vfid|9028|vsiid|10946|ssid|2,	0.26	532	323	68	53	566	52	533	6e-31	126
MB122_0277	8730|vfid|11343|vsiid|14297|ssid|VFDB_wbkA_mannosyltransferase_[Bru	0.26	388	240	44	26	408	16	364	3e-13	70.5
MB122_0278	18484|vfid|41557|vsiid|62394|ssid|phosphoglycerate_mutase_family_	0.31	97	66		1	97	1	97	1e-07	50.4
MB122_0279	15175|vfid|24373|vsiid|45193|ssid|tr|Q84IX2|Q84IX2_YERPS_Sensor_pro	0.33	231	144	10	149	378	234	455	8e-30	119
MB122_0280	15163|vfid|24361|vsiid|45181|ssid|tr|Q81SZ6|Q81SZ6_BACAN_DNA-	0.39	228	137	1	4	230	7	234	2e-56	179
MB122_0281	No Hits Found
MB122_0282	No Hits Found
MB122_0283	No Hits Found
MB122_0284	No Hits Found
MB122_0285	13812|vfid|22071|vsiid|42110|ssid|VFDB_proC|pyrroline-5-carboxylate	0.39	260	136	22	4	242	32	290	2e-46	155
MB122_0286	No Hits Found
MB122_0287	No Hits Found
MB122_0288	No Hits Found
MB122_0289	No Hits Found
MB122_0290	No Hits Found
MB122_0291	No Hits Found
MB122_0292	No Hits Found
MB122_0293	No Hits Found
MB122_0294	No Hits Found
MB122_0295	No Hits Found
MB122_0296	No Hits Found
MB122_0297	No Hits Found
MB122_0298	No Hits Found
MB122_0299	No Hits Found
MB122_0300	No Hits Found
MB122_0301	No Hits Found
MB122_0302	No Hits Found
MB122_0303	No Hits Found
MB122_0304	No Hits Found
MB122_0305	No Hits Found
MB122_0306	No Hits Found
MB122_0307	3438|vfid|4482|vsiid|5046|ssid|<locus|BMEII0537|start|562240|end|56	0.4	240	144		1	240	2	241	2e-51	168
MB122_0308	7594|vfid|9074|vsiid|10992|ssid|iron_compound_ABC_transporter,	0.27	339	208	39	1	328	1	311	8e-16	76.6
MB122_0309	3413|vfid|4432|vsiid|4996|ssid|<locus|BMEII0536|start|561287|end|56	0.38	290	161	17	40	320	33	314	1e-45	157
MB122_0310	No Hits Found
MB122_0311	No Hits Found
MB122_0312	No Hits Found
MB122_0313	17466|vfid|39521|vsiid|60358|ssid|1,	0.22	198	137	16	38	219	28	225	7e-08	52.4
MB122_0314	3407|vfid|4420|vsiid|4984|ssid|<locus|BMEII0078|start|78251|end|800	0.25	361	206	62	58	371	235	580	2e-13	70.9
MB122_0315	No Hits Found
MB122_0316	No Hits Found
MB122_0317	No Hits Found
MB122_0318	No Hits Found
MB122_0319	No Hits Found
MB122_0320	No Hits Found
MB122_0321	15514|vfid|35618|vsiid|56455|ssid|putative_ubiquinone/menaquinone_b	0.38	134	75	8	39	164	56	189	7e-16	74.7
MB122_0322	18520|vfid|41629|vsiid|62466|ssid|L-2-	0.3	310	201	14	3	312	2	297	8e-41	144
MB122_0323	No Hits Found
MB122_0324	17465|vfid|39519|vsiid|60356|ssid|heptaprenyl_diphosphate_synthase,	0.3	251	149	25	26	261	10	250	3e-30	117
MB122_0325	No Hits Found
MB122_0326	No Hits Found
MB122_0327	No Hits Found
MB122_0328	No Hits Found
MB122_0329	No Hits Found
MB122_0330	No Hits Found
MB122_0331	20933|vfid|46454|vsiid|67291|ssid|NAD P	0.52	353	166		1	353	10	362	e-118	346
MB122_0332	No Hits Found
MB122_0333	No Hits Found
MB122_0334	No Hits Found
MB122_0335	15169|vfid|24367|vsiid|45187|ssid|tr|Q81NK3|Q81NK3_BACAN_Manganese_	0.32	88	56	3	359	105	132	96	7e-11	63.2
MB122_0336	No Hits Found
MB122_0337	13418|vfid|21277|vsiid|40921|ssid|VFDB_sitB|putative ATP-binding	0.37	224	136	3	4	224	2	225	1e-47	159
MB122_0338	17447|vfid|39483|vsiid|60320|ssid|ABC_transporter,	0.4	265	157	2	18	281	14	277	2e-56	183
MB122_0339	No Hits Found
MB122_0340	No Hits Found
MB122_0341	18839|vfid|42267|vsiid|63104|ssid|DNA-	0.45	293	135	26	333	323	380	286	3e-67	247
MB122_0342	18840|vfid|42269|vsiid|63106|ssid|DNA-	0.71	136	39	93	229	136	144	136	8e-62	231
MB122_0343	No Hits Found
MB122_0344	2500|vfid|2738|vsiid|3090|ssid|VFDB_devR_two_component_transcriptio	0.32	220	132	16	1	220	1	204	2e-32	117
MB122_0345	21750|vfid|53682|vsiid|74549|ssid|hypothetical_protein_pLEW6932_p25	0.37	305	178	14	1	300	1	296	9e-55	180
MB122_0346	No Hits Found
MB122_0347	No Hits Found
MB122_0348	No Hits Found
MB122_0349	No Hits Found
MB122_0350	No Hits Found
MB122_0351	No Hits Found
MB122_0352	No Hits Found
MB122_0353	No Hits Found
MB122_0354	25230|vfid|60339|vsiid|81206|ssid|tetracycline_resistance_protein_[	0.27	691	432	67	9	697	1	626	7e-83	275
MB122_0355	No Hits Found
MB122_0356	25269|vfid|60410|vsiid|81277|ssid|ribosomal_protection_tetracycline	0.34	153	89	11	13	161	4	149	4e-15	76.6
MB122_0357	No Hits Found
MB122_0358	No Hits Found
MB122_0359	No Hits Found
MB122_0360	No Hits Found
MB122_0361	No Hits Found
MB122_0362	No Hits Found
MB122_0363	No Hits Found
MB122_0364	No Hits Found
MB122_0365	No Hits Found
MB122_0366	No Hits Found
MB122_0367	No Hits Found
MB122_0368	No Hits Found
MB122_0369	No Hits Found
MB122_0370	No Hits Found
MB122_0371	No Hits Found
MB122_0372	No Hits Found
MB122_0373	No Hits Found
MB122_0374	No Hits Found
MB122_0375	No Hits Found
MB122_0376	15630|vfid|35850|vsiid|56687|ssid|ABC_transporter_substrate-	0.29	162	98	16	309	461	304	458	2e-10	62.8
MB122_0377	19440|vfid|43469|vsiid|64306|ssid|putative_peptide_transport_system	0.42	636	302	64	1	631	23	599	e-160	474
MB122_0378	18829|vfid|42247|vsiid|63084|ssid|hypothetical_protein_gbs0146_[Str	0.32	229	148	6	116	341	116	341	4e-34	128
MB122_0379	18828|vfid|42245|vsiid|63082|ssid|oligopeptide_ABC_transporter,	0.29	255	158	22	2	253	69	304	4e-28	108
MB122_0380	No Hits Found
MB122_0381	No Hits Found
MB122_0382	No Hits Found
MB122_0383	No Hits Found
MB122_0384	No Hits Found
MB122_0385	No Hits Found
MB122_0386	No Hits Found
MB122_0387	No Hits Found
MB122_0388	No Hits Found
MB122_0389	7476|vfid|8838|vsiid|10756|ssid|L-	0.27	306	181	40	55	329	8	304	6e-14	71.6
MB122_0390	No Hits Found
MB122_0391	No Hits Found
MB122_0392	No Hits Found
MB122_0394	No Hits Found
MB122_0395	2486|vfid|2710|vsiid|3048|ssid|VFDB_narI_respiratory_nitrate_reduct	0.47	224	116	1	9	232	11	233	1e-73	224
MB122_0396	2487|vfid|2712|vsiid|3051|ssid|VFDB_narJ_respiratory_nitrate_reduct	0.36	193	113	9	25	214	1	187	4e-30	110
MB122_0397	2485|vfid|2708|vsiid|3045|ssid|VFDB_narH_respiratory_nitrate_reduct	0.66	509	144	24	1	500	1	494	0.0	699
MB122_0398	2484|vfid|2706|vsiid|3042|ssid|VFDB_narG_respiratory_nitrate_reductas	0.56	1240	514	31	10	1240	15	1232	0.0	1408
MB122_0399	No Hits Found
MB122_0400	No Hits Found
MB122_0401	No Hits Found
MB122_0402	No Hits Found
MB122_0403	No Hits Found
MB122_0404	No Hits Found
MB122_0405	18226|vfid|41041|vsiid|61878|ssid|molybdenum_cofactor_biosynthesis_	0.36	222	129	13	1	219	60	271	1e-36	132
MB122_0406	No Hits Found
MB122_0407	No Hits Found
MB122_0408	12424|vfid|19130|vsiid|37426|ssid|sp|P25056|RL6_CHLTR_50S_ribosomal	0.42	166	93	3	1	164	15	179	2e-40	134
MB122_0409	No Hits Found
MB122_0410	No Hits Found
MB122_0411	No Hits Found
MB122_0412	No Hits Found
MB122_0413	No Hits Found
MB122_0414	No Hits Found
MB122_0415	11556|vfid|18261|vsiid|32002|ssid|sp|P19576|MALE_SALTY_Maltose-	0.25	398	248	49	4	384	1	366	4e-10	60.8
MB122_0416	16117|vfid|36824|vsiid|57661|ssid|ABC-type_transporter,	0.26	247	154	27	174	419	14	234	5e-12	65.9
MB122_0417	16116|vfid|36822|vsiid|57659|ssid|ABC-type_transporter,	0.22	312	211	32	3	293	4	304	2e-12	66.2
MB122_0418	No Hits Found
MB122_0419	20568|vfid|45724|vsiid|66561|ssid|formate_transporter_[Salmonella_t	0.26	252	158	27	20	249	39	285	5e-11	61.2
MB122_0420	16119|vfid|36828|vsiid|57665|ssid|hypothetical_protein_NCgl2376_[Co	0.58	408	167	4	1	405	5	411	e-174	492
MB122_0421	16120|vfid|36830|vsiid|57667|ssid|ABC-type_transporter,	0.73	379	97	5	1	377	1	376	0.0	543
MB122_0422	No Hits Found
MB122_0423	10135|vfid|16840|vsiid|22661|ssid|sp|P38376|SECY_CORGL_Preprotein_t	0.86	440	59		1	440	1	440	0.0	768
MB122_0424	No Hits Found
MB122_0425	No Hits Found
MB122_0426	8186|vfid|10285|vsiid|12726|ssid|VFDB_nanJ|exo-alpha-sialidase	0.27	282	149	55	226	485	572	820	2e-17	86.7
MB122_0427	No Hits Found
MB122_0428	20588|vfid|45764|vsiid|66601|ssid|translation_initiation_factor_I	0.66	72	24		4	75	1	72	1e-32	107
MB122_0429	No Hits Found
MB122_0430	No Hits Found
MB122_0431	No Hits Found
MB122_0432	No Hits Found
MB122_0433	No Hits Found
MB122_0434	No Hits Found
MB122_0435	18782|vfid|42153|vsiid|62990|ssid|tRNA_pseudouridine_synthase_A_[St	0.29	266	173	15	9	273	3	254	4e-27	105
MB122_0437	No Hits Found
MB122_0438	No Hits Found
MB122_0439	11917|vfid|18622|vsiid|34287|ssid|tr|O53695|O53695_MYCTU_PROBABLE_M	0.37	293	144	38	33	292	80	367	2e-41	150
MB122_0440	No Hits Found
MB122_0441	2531|vfid|2801|vsiid|3183|ssid|VFDB_Rv1784|hypothetical protein	0.29	932	526	133	451	1257	5	928	e-107	359
MB122_0442	No Hits Found
MB122_0444	2526|vfid|2790|vsiid|3167|ssid|VFDB_esxA_6_kDa_early_secretory_an	0.36	80	51		3	82	5	84	6e-12	56.2
MB122_0445	18892|vfid|42373|vsiid|63210|ssid|50S_ribosomal_protein_L13_[Strept	0.51	141	68		2	142	4	144	2e-49	154
MB122_0446	18893|vfid|42375|vsiid|63212|ssid|30S_ribosomal_protein_S9_[Strepto	0.5	121	60		57	177	10	130	2e-35	120
MB122_0447	2675|vfid|3089|vsiid|3614|ssid|VFDB_manB|phosphomannomutase	0.26	453	279	53	5	427	7	436	6e-27	112
MB122_0448	No Hits Found
MB122_0449	No Hits Found
MB122_0450	No Hits Found
MB122_0451	No Hits Found
MB122_0452	11148|vfid|17853|vsiid|29507|ssid|sp|P0A4X2|ALR_MYCTU_Alanine_racem	0.44	376	196	12	3	370	13	384	6e-98	295
MB122_0453	No Hits Found
MB122_0454	No Hits Found
MB122_0455	No Hits Found
MB122_0456	No Hits Found
MB122_0457	No Hits Found
MB122_0458	No Hits Found
MB122_0459	No Hits Found
MB122_0460	No Hits Found
MB122_0461	8350|vfid|10572|vsiid|13136|ssid|VFDB_htpB_chaperonin_GroEL_[Legion	0.5	528	252	8	1	524	3	526	e-172	499
MB122_0462	No Hits Found
MB122_0463	No Hits Found
MB122_0464	No Hits Found
MB122_0465	No Hits Found
MB122_0466	No Hits Found
MB122_0467	No Hits Found
MB122_0468	No Hits Found
MB122_0469	15124|vfid|24322|vsiid|45142|ssid|tr|Q5NEH2|Q5NEH2_FRATT_Carbamoyl-	0.27	197	129	13	3	194	192	380	2e-12	68.6
MB122_0470	No Hits Found
MB122_0471	No Hits Found
MB122_0472	No Hits Found
MB122_0473	2500|vfid|2738|vsiid|3090|ssid|VFDB_devR_two_component_transcriptio	0.35	217	115	26	1	212	2	197	1e-30	112
MB122_0474	No Hits Found
MB122_0475	No Hits Found
MB122_0476	No Hits Found
MB122_0477	17441|vfid|39471|vsiid|60308|ssid|ABC_transporter,	0.4	213	127		9	221	11	223	7e-29	107
MB122_0478	17440|vfid|39469|vsiid|60306|ssid|ABC_transporter,	0.52	243	116		6	248	2	244	9e-88	267
MB122_0479	17442|vfid|39473|vsiid|60310|ssid|YaeC_family_lipoprotein_[Enteroco	0.32	262	169	7	10	265	8	268	8e-46	155
MB122_0480	No Hits Found
MB122_0481	17442|vfid|39473|vsiid|60310|ssid|YaeC_family_lipoprotein_[Enteroco	0.33	269	173	5	48	312	1	268	4e-42	147
MB122_0482	No Hits Found
MB122_0483	No Hits Found
MB122_0484	13863|vfid|22173|vsiid|42263|ssid|VFDB_ORF47|putative periplasmic	0.33	277	171	14	34	305	23	290	2e-51	171
MB122_0485	13418|vfid|21277|vsiid|40921|ssid|VFDB_sitB|putative ATP-binding	0.37	238	133	16	4	232	9	239	1e-44	150
MB122_0486	17447|vfid|39483|vsiid|60320|ssid|ABC_transporter,	0.28	225	146	15	24	240	24	241	1e-23	97.1
MB122_0487	17447|vfid|39483|vsiid|60320|ssid|ABC_transporter,	0.28	242	167	5	6	246	15	252	2e-16	77.0
MB122_0488	2503|vfid|2744|vsiid|3099|ssid|VFDB_ideR_IRON-	0.3	229	144	15	3	218	1	227	2e-22	91.3
MB122_0489	No Hits Found
MB122_0490	No Hits Found
MB122_0491	No Hits Found
MB122_0492	No Hits Found
MB122_0493	No Hits Found
MB122_0495	8677|vfid|11227|vsiid|14118|ssid|VFDB_chuT_putative_periplasmic_bin	0.28	278	183	16	76	350	66	330	3e-16	78.2
MB122_0496	7635|vfid|9156|vsiid|11074|ssid|hemin_transport_system_permease_pro	0.38	292	173	8	64	348	43	333	5e-63	203
MB122_0497	7634|vfid|9154|vsiid|11072|ssid|hemin_transport_system_ATP-	0.41	247	135	10	12	252	17	259	3e-55	179
MB122_0498	No Hits Found
MB122_0499	No Hits Found
MB122_0500	No Hits Found
MB122_0501	23016|vfid|56096|vsiid|76963|ssid|chloramphenicol_resistance_protei	0.32	421	268	17	2	407	7	425	4e-44	158
MB122_0502	No Hits Found
MB122_0503	No Hits Found
MB122_0504	No Hits Found
MB122_0505	No Hits Found
MB122_0506	No Hits Found
MB122_0507	25570|vfid|60990|vsiid|81857|ssid|D,	0.3	237	143	21	1	217	105	340	3e-18	83.2
MB122_0508	No Hits Found
MB122_0509	No Hits Found
MB122_0510	No Hits Found
MB122_0511	15811|vfid|36212|vsiid|57049|ssid|putative_cell_wall_hydrolase;_mob	0.35	117	54	22	183	285	211	319	8e-14	70.1
MB122_0512	No Hits Found
MB122_0513	No Hits Found
MB122_0514	No Hits Found
MB122_0515	2675|vfid|3089|vsiid|3614|ssid|VFDB_manB|phosphomannomutase	0.27	246	153	25	54	290	22	251	2e-10	62.8
MB122_0516	17443|vfid|39475|vsiid|60312|ssid|M20/M25/M40_family_peptidase_[Ent	0.29	381	260	10	3	374	1	380	2e-46	163
MB122_0517	18794|vfid|42177|vsiid|63014|ssid|pyridine_nucleotide-	0.24	453	306	35	9	455	6	429	3e-35	135
MB122_0518	26434|vfid|62813|vsiid|83681|ssid|carbamoyl_phosphate_synthetase_II	0.2	235	168	18	111	338	572	795	1e-08	59.3
MB122_0519	3581|vfid|4660|vsiid|5224|ssid|<sp|Q8Y9K8|LMRB_LISMO_Lincomycin_res	0.38	482	266	30	2	472	5	467	5e-99	305
MB122_0520	No Hits Found
MB122_0521	15125|vfid|24323|vsiid|45143|ssid|tr|Q5NEH1|Q5NEH1_FRATT_Carbamoyl-	0.25	181	119	16	155	327	160	332	4e-08	56.2
MB122_0522	No Hits Found
MB122_0523	No Hits Found
MB122_0524	15465|vfid|35520|vsiid|56357|ssid|hypothetical_protein_blr8069_[Bra	0.3	306	183	30	48	342	53	339	1e-29	116
MB122_0525	No Hits Found
MB122_0526	No Hits Found
MB122_0527	No Hits Found
MB122_0528	18510|vfid|41609|vsiid|62446|ssid|ribokinase_[Streptococcus_agalact	0.33	297	180	18	2	292	1	285	4e-46	157
MB122_0529	18801|vfid|42191|vsiid|63028|ssid|hypothetical_protein_gbs0118_[Str	0.25	306	214	13	29	329	2	299	1e-23	99.0
MB122_0530	No Hits Found
MB122_0531	No Hits Found
MB122_0532	No Hits Found
MB122_0533	No Hits Found
MB122_0534	No Hits Found
MB122_0535	No Hits Found
MB122_0536	No Hits Found
MB122_0537	No Hits Found
MB122_0538	No Hits Found
MB122_0539	No Hits Found
MB122_0540	16116|vfid|36822|vsiid|57659|ssid|ABC-type_transporter,	0.25	263	183	13	23	278	48	304	1e-18	83.6
MB122_0541	16117|vfid|36824|vsiid|57661|ssid|ABC-type_transporter,	0.22	268	174	35	29	295	11	244	1e-16	79.0
MB122_0542	No Hits Found
MB122_0543	10821|vfid|17526|vsiid|27180|ssid|sp|P0AEX9|MALE_ECOLI_Maltose-	0.27	325	204	31	104	413	86	394	4e-14	73.2
MB122_0544	No Hits Found
MB122_0545	7911|vfid|9749|vsiid|11925|ssid|VFDB_cpsA|capsular polysaccharide	0.31	164	105	8	186	348	295	451	9e-14	73.2
MB122_0546	3234|vfid|4074|vsiid|4638|ssid|<locus|BPSL2675|start|3200554|end|32	0.27	184	116	17	87	264	80	252	2e-10	60.5
MB122_0547	3214|vfid|4034|vsiid|4598|ssid|<locus|BPSL2794|start|3341473|end|33	0.36	229	140	6	11	239	3	225	1e-30	115
MB122_0548	2511|vfid|2760|vsiid|3123|ssid|VFDB_whiB3_transcriptional_regulat	0.42	69	33	7	30	91	16	84	6e-11	53.9
MB122_0549	No Hits Found
MB122_0550	No Hits Found
MB122_0551	2675|vfid|3089|vsiid|3614|ssid|VFDB_manB|phosphomannomutase	0.34	463	285	18	6	458	2	456	2e-82	261
MB122_0552	No Hits Found
MB122_0553	No Hits Found
MB122_0554	No Hits Found
MB122_0555	No Hits Found
MB122_0556	No Hits Found
MB122_0557	No Hits Found
MB122_0558	No Hits Found
MB122_0559	16262|vfid|37114|vsiid|57951|ssid|putative_response_regulator_[Esch	0.43	226	121	7	3	221	6	231	4e-59	186
MB122_0560	15177|vfid|24375|vsiid|45195|ssid|tr|Q668C3|Q668C3_YERPS_Sensor_pro	0.29	296	197	12	169	463	173	457	3e-32	128
MB122_0561	No Hits Found
MB122_0562	No Hits Found
MB122_0563	No Hits Found
MB122_0564	11002|vfid|17707|vsiid|28483|ssid|sp|P71533|SECA1_MYCS2_Protein_tra	0.72	827	227		4	830	2	828	0.0	1231
MB122_0565	No Hits Found
MB122_0566	No Hits Found
MB122_0567	No Hits Found
MB122_0568	3267|vfid|4140|vsiid|4704|ssid|<locus|BPSL2840|start|3400796|end|34	0.25	271	158	43	4	244	119	376	2e-13	70.9
MB122_0569	No Hits Found
MB122_0570	No Hits Found
MB122_0571	20185|vfid|44958|vsiid|65795|ssid|3-phosphoshikimate_1-	0.33	426	256	28	12	421	10	423	1e-49	173
MB122_0572	17985|vfid|40559|vsiid|61396|ssid|hypothetical_protein_mll8062_[Mes	0.31	156	93	14	2	147	1	152	2e-16	71.6
MB122_0573	No Hits Found
MB122_0574	2510|vfid|2758|vsiid|3120|ssid|VFDB_sigH_RNA_polymerase_sigma_facto	0.67	187	60		7	193	24	210	1e-93	272
MB122_0575	No Hits Found
MB122_0576	2511|vfid|2760|vsiid|3123|ssid|VFDB_whiB3_transcriptional_regulat	0.45	72	37	2	2	71	16	87	8e-14	60.8
MB122_0577	No Hits Found
MB122_0578	No Hits Found
MB122_0579	No Hits Found
MB122_0580	26455|vfid|62854|vsiid|83722|ssid|eukaryotic_translation_initiation	0.34	365	225	15	9	369	40	393	4e-58	196
MB122_0581	No Hits Found
MB122_0582	No Hits Found
MB122_0583	No Hits Found
MB122_0584	No Hits Found
MB122_0585	15446|vfid|35482|vsiid|56319|ssid|hypothetical_protein_blr8088_[Bra	0.23	571	314	120	246	774	351	843	4e-13	73.6
MB122_0586	No Hits Found
MB122_0587	No Hits Found
MB122_0588	15446|vfid|35482|vsiid|56319|ssid|hypothetical_protein_blr8088_[Bra	0.26	368	211	60	160	479	328	683	1e-11	67.8
MB122_0589	No Hits Found
MB122_0590	No Hits Found
MB122_0591	No Hits Found
MB122_0592	No Hits Found
MB122_0593	No Hits Found
MB122_0594	No Hits Found
MB122_0595	No Hits Found
MB122_0596	No Hits Found
MB122_0597	No Hits Found
MB122_0598	No Hits Found
MB122_0599	No Hits Found
MB122_0600	No Hits Found
MB122_0601	No Hits Found
MB122_0602	No Hits Found
MB122_0603	7573|vfid|9032|vsiid|10950|ssid|nonribosomal_peptide_synthetase_DhbF_	0.28	630	394	56	35	617	464	2136	1e-51	200
MB122_0604	No Hits Found
MB122_0605	16612|vfid|37814|vsiid|58651|ssid|putative_amino_acid/amine_transpo	0.31	472	297	27	10	465	12	472	8e-66	219
MB122_0606	No Hits Found
MB122_0607	No Hits Found
MB122_0608	No Hits Found
MB122_0609	No Hits Found
MB122_0610	No Hits Found
MB122_0611	No Hits Found
MB122_0612	No Hits Found
MB122_0613	No Hits Found
MB122_0614	No Hits Found
MB122_0615	3539|vfid|4618|vsiid|5182|ssid|<gi|59801716|ref|YP_208428.1|_antibi	0.4	543	286	37	11	541	2	519	e-103	319
MB122_0616	17470|vfid|39529|vsiid|60366|ssid|ABC_transporter,	0.41	193	111	2	18	208	19	211	2e-42	143
MB122_0617	No Hits Found
MB122_0618	No Hits Found
MB122_0619	15396|vfid|35382|vsiid|56219|ssid|integrase_ phage-related_protein	0.43	53	30		65	117	306	358	5e-10	55.8
MB122_0620	18608|vfid|41805|vsiid|62642|ssid|phage_integrase_family_site_speci	0.25	164	112	10	3	159	72	232	9e-11	59.3
MB122_0621	No Hits Found
MB122_0622	No Hits Found
MB122_0623	8154|vfid|10221|vsiid|12630|ssid|VFDB_mig-5|putative carbonic	0.31	168	100	15	69	231	88	245	3e-10	58.5
MB122_0624	No Hits Found
MB122_0625	7509|vfid|8904|vsiid|10822|ssid|hypothetical_protein_MW0698_[Staphy	0.29	311	186	34	14	299	11	312	3e-24	100
MB122_0627	7505|vfid|8896|vsiid|10814|ssid|similar_to_ferrichrome_ABC_transpor	0.31	276	188		74	349	39	314	6e-33	124
MB122_0628	3389|vfid|4384|vsiid|4948|ssid|<locus|BMEII0604|start|640537|end|64	0.53	239	112		1	239	1	239	7e-88	260
MB122_0629	No Hits Found
MB122_0630	No Hits Found
MB122_0631	No Hits Found
MB122_0632	No Hits Found
MB122_0633	No Hits Found
MB122_0634	No Hits Found
MB122_0635	No Hits Found
MB122_0636	No Hits Found
MB122_0637	No Hits Found
MB122_0638	No Hits Found
MB122_0640	10608|vfid|17313|vsiid|25589|ssid|tr|O86514|O86514_STRCO_Putative_t	0.28	166	112	6	16	179	8	169	4e-14	67.8
MB122_0641	9955|vfid|16660|vsiid|21547|ssid|sp|P25714|OXAA_ECOLI_Inner_membran	0.22	263	135	69	20	282	339	532	2e-08	55.5
MB122_0642	No Hits Found
MB122_0643	No Hits Found
MB122_0644	No Hits Found
MB122_0645	14097|vfid|22642|vsiid|42966|ssid|VFDB_YPO0256|two-component	0.26	237	153	22	221	439	384	616	4e-08	55.5
MB122_0646	8394|vfid|10660|vsiid|13268|ssid|VFDB_letA|response regulator GacA	0.29	219	137	17	1	212	7	215	5e-31	112
MB122_0647	No Hits Found
MB122_0648	No Hits Found
MB122_0649	No Hits Found
MB122_0650	No Hits Found
MB122_0651	No Hits Found
MB122_0652	8163|vfid|10239|vsiid|12657|ssid|VFDB_hpt_sugar_phosphate_antiporte	0.52	420	200		1	420	38	457	e-152	440
MB122_0653	No Hits Found
MB122_0655	No Hits Found
MB122_0656	No Hits Found
MB122_0657	No Hits Found
MB122_0658	2541|vfid|2821|vsiid|3212|ssid|VFDB_sodA_superoxide_dismutase_[Fe]_	0.61	199	75	1	14	212	1	198	4e-85	250
MB122_0659	No Hits Found
MB122_0660	18809|vfid|42207|vsiid|63044|ssid|L-2-	0.32	304	193	12	19	319	4	298	5e-44	152
MB122_0661	No Hits Found
MB122_0662	No Hits Found
MB122_0664	No Hits Found
MB122_0665	No Hits Found
MB122_0666	No Hits Found
MB122_0668	No Hits Found
MB122_0669	No Hits Found
MB122_0670	7911|vfid|9749|vsiid|11925|ssid|VFDB_cpsA|capsular polysaccharide	0.28	175	118	7	183	351	223	396	2e-13	71.6
MB122_0671	No Hits Found
MB122_0672	No Hits Found
MB122_0673	No Hits Found
MB122_0674	No Hits Found
MB122_0675	No Hits Found
MB122_0676	No Hits Found
MB122_0677	19016|vfid|42621|vsiid|63458|ssid|korSA,	0.26	247	159	23	25	251	8	251	1e-09	57.0
MB122_0678	20578|vfid|45744|vsiid|66581|ssid|seryl-	0.37	434	237	33	9	419	1	424	1e-79	252
MB122_0679	No Hits Found
MB122_0680	No Hits Found
MB122_0681	No Hits Found
MB122_0682	No Hits Found
MB122_0683	7594|vfid|9074|vsiid|10992|ssid|iron_compound_ABC_transporter,	0.23	295	200	25	25	307	18	299	9e-11	61.6
MB122_0684	8678|vfid|11229|vsiid|14121|ssid|VFDB_chuU_iron_ABC_transporter_per	0.38	296	170	12	40	330	40	328	9e-58	189
MB122_0685	7619|vfid|9124|vsiid|11042|ssid|Iron III	0.36	211	126	9	1	202	45	255	1e-39	137
MB122_0686	7989|vfid|9896|vsiid|12140|ssid|UDP-	0.44	378	191	17	2	377	6	368	e-103	309
MB122_0687	No Hits Found
MB122_0688	16396|vfid|37382|vsiid|58219|ssid|transporter_protein_[Escherichia_	0.32	414	264	14	16	422	10	416	1e-77	248
MB122_0689	No Hits Found
MB122_0692	No Hits Found
MB122_0693	No Hits Found
MB122_0694	No Hits Found
MB122_0695	No Hits Found
MB122_0696	No Hits Found
MB122_0697	2473|vfid|2684|vsiid|3009|ssid|VFDB_fbpC2|fbpC2 [Mycobacterium	0.35	281	174	8	54	333	54	327	7e-46	158
MB122_0698	No Hits Found
MB122_0699	2470|vfid|2678|vsiid|3000|ssid|VFDB_fbpA_secreted_antigen_85-	0.4	255	141	11	125	373	77	326	7e-41	151
MB122_0700	No Hits Found
MB122_0701	No Hits Found
MB122_0702	2476|vfid|2690|vsiid|3018|ssid|VFDB_fadD26|fadD26 [Mycobacterium	0.36	583	324	45	43	612	64	614	e-106	334
MB122_0703	19084|vfid|42757|vsiid|63594|ssid|polyketide_synthase_[Streptomyces	0.38	909	521	36	90	985	6	891	e-163	548
MB122_0704	No Hits Found
MB122_0705	19082|vfid|42753|vsiid|63590|ssid|integral_membrane_protein_[Strept	0.29	164	110	5	32	194	40	199	2e-14	69.3
MB122_0706	No Hits Found
MB122_0707	No Hits Found
MB122_0708	No Hits Found
MB122_0709	No Hits Found
MB122_0710	No Hits Found
MB122_0711	No Hits Found
MB122_0712	No Hits Found
MB122_0713	No Hits Found
MB122_0714	No Hits Found
MB122_0715	No Hits Found
MB122_0716	No Hits Found
MB122_0717	No Hits Found
MB122_0718	No Hits Found
MB122_0719	No Hits Found
MB122_0720	No Hits Found
MB122_0721	18232|vfid|41053|vsiid|61890|ssid|succinic-	0.53	463	214		1	463	1	463	e-176	500
MB122_0722	15542|vfid|35674|vsiid|56511|ssid|putative_deoxycytidine_triphospha	0.36	196	98	27	1	181	1	184	6e-21	85.1
MB122_0723	15206|vfid|24404|vsiid|45224|ssid|tr|Q63J85|Q63J85_BURPS_UDP-	0.4	458	246	28	1	435	1	453	5e-90	280
MB122_0724	No Hits Found
MB122_0725	No Hits Found
MB122_0726	No Hits Found
MB122_0727	14026|vfid|22499|vsiid|42752|ssid|VFDB_orf45|putative lysil-tRNA	0.34	484	300	16	604	1073	14	495	3e-84	281
MB122_0728	No Hits Found
MB122_0729	169|vfid|170|vsiid|169|ssid|putative_aspartate_amino_transferase_[K	0.27	378	245	30	25	393	8	364	1e-24	104
MB122_0730	No Hits Found
MB122_0731	16882|vfid|38353|vsiid|59190|ssid|urease_subunit_gamma_[Escherich	0.66	99	33		1	99	1	99	6e-41	130
MB122_0732	8479|vfid|10830|vsiid|13523|ssid|VFDB_ureA_urease_subunit_alpha_[He	0.53	103	47	1	1	103	106	207	4e-36	122
MB122_0733	10729|vfid|68521|vsiid|91123|ssid|tr|Q9Z369|Q9Z369_ACTNA_Urease_sub	0.65	570	195	1	1	569	1	570	0.0	783
MB122_0734	8481|vfid|10834|vsiid|13529|ssid|VFDB_ureE_urease_accessory_protein	0.32	105	67	4	1	104	1	102	3e-08	50.1
MB122_0735	8482|vfid|10836|vsiid|13532|ssid|VFDB_ureF|urease accessory protein	0.26	233	159	12	10	239	31	254	3e-23	94.0
MB122_0736	8483|vfid|10838|vsiid|13535|ssid|VFDB_ureG|urease accessory protein	0.65	199	69		3	201	1	199	4e-95	275
MB122_0737	8484|vfid|10840|vsiid|13538|ssid|VFDB_ureH|urease accessory protein	0.23	255	184	12	28	281	18	261	9e-20	86.3
MB122_0738	3437|vfid|4480|vsiid|5044|ssid|<locus|BMEII0535|start|560169|end|56	0.25	319	222	17	31	333	21	338	4e-23	97.8
MB122_0739	3413|vfid|4432|vsiid|4996|ssid|<locus|BMEII0536|start|561287|end|56	0.36	293	183	2	58	349	19	310	2e-52	175
MB122_0740	13721|vfid|21889|vsiid|41837|ssid|VFDB_fecE|ATP-binding protein	0.4	237	140	2	1	236	10	245	1e-49	163
MB122_0741	No Hits Found
MB122_0742	No Hits Found
MB122_0743	7841|vfid|9609|vsiid|11715|ssid|VFDB_fhaB|filamentous	0.31	177	92	29	739	889	3270	3443	7e-09	59.7
MB122_0744	No Hits Found
MB122_0745	No Hits Found
MB122_0746	No Hits Found
MB122_0747	18578|vfid|41745|vsiid|62582|ssid|oligopeptide_ABC_transporter,	0.29	474	268	68	86	524	96	536	4e-39	149
MB122_0748	19438|vfid|43465|vsiid|64302|ssid|putative_peptide_transport_system	0.32	300	198	5	30	329	18	312	2e-36	132
MB122_0749	18830|vfid|42249|vsiid|63086|ssid|oligopeptide_ABC_transporter,	0.34	258	156	12	298	546	7	261	3e-42	154
MB122_0750	19440|vfid|43469|vsiid|64306|ssid|putative_peptide_transport_system	0.31	206	130	12	23	215	350	251	2e-18	82.8
MB122_0751	No Hits Found
MB122_0752	19260|vfid|43109|vsiid|63946|ssid|sortase_[Staphylococcus_epidermid	0.21	251	154	42	12	246	18	242	4e-10	58.9
MB122_0753	8530|vfid|10932|vsiid|13676|ssid|VFDB_spaI|potential	0.31	183	98	28	66	233	75	244	6e-11	60.8
MB122_0754	8524|vfid|10920|vsiid|13658|ssid|VFDB_spaC_putative_surface-	0.32	1909	1124	160	18	1844	16	1846	0.0	906
MB122_0755	18779|vfid|42147|vsiid|62984|ssid|molecular_chaperone_DnaK_[Strepto	0.58	614	243	14	1	605	1	609	0.0	662
MB122_0756	18778|vfid|42145|vsiid|62982|ssid|hypothetical_protein_gbs0095_[Str	0.33	129	76	10	81	202	65	190	1e-08	52.4
MB122_0757	18780|vfid|42149|vsiid|62986|ssid|chaperone_protein_DnaJ_[Streptoco	0.39	386	203	32	11	390	5	364	9e-78	244
MB122_0758	2502|vfid|2742|vsiid|3096|ssid|VFDB_hspR_HEAT_shock_protein_transcr	0.65	117	37	3	13	129	13	126	7e-47	147
MB122_0759	No Hits Found
MB122_0760	No Hits Found
MB122_0761	13271|vfid|20471|vsiid|39962|ssid|VFDB_aldA_aldehyde_dehydrogenase_	0.62	505	187	1	3	506	37	541	0.0	675
MB122_0762	20947|vfid|46482|vsiid|67319|ssid|alcohol_dehydrogenase_[Xylella_fa	0.31	334	205	25	25	343	19	342	1e-36	134
MB122_0763	No Hits Found
MB122_0764	No Hits Found
MB122_0765	No Hits Found
MB122_0766	7480|vfid|8846|vsiid|10764|ssid|periplasmic_component_of_efflux_sys	0.32	119	71	9	48	166	44	153	1e-08	56.6
MB122_0767	23690|vfid|57379|vsiid|78246|ssid|macrolide_transporter_ATP-	0.5	221	108	2	16	236	4	222	2e-72	232
MB122_0768	3306|vfid|4218|vsiid|4782|ssid|<locus|BPSS0624|start|851201|end|853	0.3	423	256	36	3	420	259	650	2e-47	172
MB122_0769	No Hits Found
MB122_0770	No Hits Found
MB122_0771	No Hits Found
MB122_0772	No Hits Found
MB122_0773	No Hits Found
MB122_0775	No Hits Found
MB122_0776	No Hits Found
MB122_0777	No Hits Found
MB122_0778	13860|vfid|22167|vsiid|42254|ssid|VFDB_s0055|putative IS110	0.52	393	182	5	2	393	5	393	e-128	375
MB122_0779	No Hits Found
MB122_0780	No Hits Found
MB122_0782	No Hits Found
MB122_0783	21750|vfid|53682|vsiid|74549|ssid|hypothetical_protein_pLEW6932_p25	0.32	228	142	12	17	239	2	222	6e-38	135
MB122_0784	15128|vfid|24326|vsiid|45146|ssid|tr|Q5NE82|Q5NE82_FRATT_ClpB_prote	0.55	851	358	18	1	837	3	849	0.0	921
MB122_0786	8525|vfid|10922|vsiid|13661|ssid|VFDB_spaD_putative_fimbrial_subuni	0.36	528	288	49	7	523	1	490	8e-65	218
MB122_0787	19260|vfid|43109|vsiid|63946|ssid|sortase_[Staphylococcus_epidermid	0.27	237	148	25	29	257	23	242	3e-13	68.2
MB122_0788	No Hits Found
MB122_0789	No Hits Found
MB122_0790	No Hits Found
MB122_0791	No Hits Found
MB122_0792	No Hits Found
MB122_0793	No Hits Found
MB122_0794	No Hits Found
MB122_0795	No Hits Found
MB122_0796	No Hits Found
MB122_0797	18808|vfid|42205|vsiid|63042|ssid|fructose-	0.29	335	177	58	1	330	1	282	1e-27	109
MB122_0799	No Hits Found
MB122_0800	No Hits Found
MB122_0801	No Hits Found
MB122_0802	18756|vfid|42101|vsiid|62938|ssid|ABC_transporter,	0.46	206	108	3	5	210	3	205	6e-60	191
MB122_0803	18755|vfid|42099|vsiid|62936|ssid|hypothetical_protein_SAG1979_[Str	0.23	124	88	7	1	119	24	145	3e-07	48.9
MB122_0804	No Hits Found
MB122_0805	No Hits Found
MB122_0807	No Hits Found
MB122_0808	No Hits Found
MB122_0809	No Hits Found
MB122_0810	No Hits Found
MB122_0811	No Hits Found
MB122_0812	No Hits Found
MB122_0813	No Hits Found
MB122_0814	20428|vfid|45444|vsiid|66281|ssid|suppression_of_copper_sensitivity	0.28	114	76	6	43	151	30	142	5e-09	52.4
MB122_0815	No Hits Found
MB122_0816	No Hits Found
MB122_0817	No Hits Found
MB122_0818	No Hits Found
MB122_0819	No Hits Found
MB122_0820	24910|vfid|59729|vsiid|80596|ssid|hypothetical_protein_VEx2w_020030	0.28	163	100	16	10	166	1	153	3e-09	52.8
MB122_0821	No Hits Found
MB122_0822	No Hits Found
MB122_0823	No Hits Found
MB122_0824	1184|vfid|1185|vsiid|1184|ssid|putative_glutamate_synthase_[Enteroc	0.29	159	101	11	5	157	21	174	2e-13	70.9
MB122_0825	No Hits Found
MB122_0826	5789|vfid|12377|vsiid|16114|ssid|sp|P77845|ACKA_CORGL_Acetate_kinas	0.69	397	122		1	397	1	397	0.0	575
MB122_0827	19118|vfid|42825|vsiid|63662|ssid|protein_kinase-	0.28	264	163	25	105	349	292	549	8e-20	93.6
MB122_0828	8266|vfid|10404|vsiid|12884|ssid|VFDB_peb1A_bifunctional_adhesin/AB	0.28	221	151	6	56	272	15	233	4e-21	90.5
MB122_0829	No Hits Found
MB122_0830	No Hits Found
MB122_0831	21753|vfid|53688|vsiid|74555|ssid|RecName:_Full=Bacitracin_transpor	0.47	211	108	3	1	208	4	214	1e-55	182
MB122_0832	No Hits Found
MB122_0833	17997|vfid|40583|vsiid|61420|ssid|cardiolipin_synthetase_family_pro	0.23	392	232	69	124	457	24	404	5e-15	76.6
MB122_0834	No Hits Found
MB122_0835	No Hits Found
MB122_0836	No Hits Found
MB122_0837	No Hits Found
MB122_0838	No Hits Found
MB122_0839	No Hits Found
MB122_0840	No Hits Found
MB122_0841	No Hits Found
MB122_0842	No Hits Found
MB122_0843	No Hits Found
MB122_0844	No Hits Found
MB122_0845	No Hits Found
MB122_0846	No Hits Found
MB122_0847	No Hits Found
MB122_0848	No Hits Found
MB122_0850	No Hits Found
MB122_0851	No Hits Found
MB122_0852	No Hits Found
MB122_0853	No Hits Found
MB122_0854	8350|vfid|10572|vsiid|13136|ssid|VFDB_htpB_chaperonin_GroEL_[Legion	0.58	530	213	6	1	529	3	527	0.0	566
MB122_0855	No Hits Found
MB122_0856	No Hits Found
MB122_0857	No Hits Found
MB122_0858	No Hits Found
MB122_0859	No Hits Found
MB122_0860	No Hits Found
MB122_0861	No Hits Found
MB122_0862	169|vfid|170|vsiid|169|ssid|putative_aspartate_amino_transferase_[K	0.26	391	270	17	10	390	12	395	8e-38	140
MB122_0863	No Hits Found
MB122_0864	17322|vfid|39233|vsiid|60070|ssid|hypothetical_protein_ECs1305_[Esc	0.27	286	175	33	185	456	423	689	2e-13	72.4
MB122_0865	No Hits Found
MB122_0866	No Hits Found
MB122_0867	No Hits Found
MB122_0868	No Hits Found
MB122_0869	No Hits Found
MB122_0870	No Hits Found
MB122_0871	No Hits Found
MB122_0872	No Hits Found
MB122_0873	No Hits Found
MB122_0874	25340|vfid|60547|vsiid|81414|ssid|RecName:_Full=rRNA_	0.29	159	99	13	133	289	118	265	2e-10	60.1
MB122_0875	No Hits Found
MB122_0876	No Hits Found
MB122_0877	No Hits Found
MB122_0878	No Hits Found
MB122_0879	No Hits Found
MB122_0880	12271|vfid|68305|vsiid|90792|ssid|sp|P31106|MIP_LEGMI_Outer_membran	0.36	96	59	2	24	118	144	238	2e-10	55.8
MB122_0881	No Hits Found
MB122_0882	No Hits Found
MB122_0883	2542|vfid|2823|vsiid|3215|ssid|VFDB_sodC_periplasmic_superoxide_dis	0.39	214	95	34	20	203	28	237	8e-31	112
MB122_0884	20930|vfid|46448|vsiid|67285|ssid|phenylacetaldehyde_dehydrogenase_	0.23	292	192	31	2	268	1	286	4e-08	52.8
MB122_0885	No Hits Found
MB122_0886	No Hits Found
MB122_0887	20420|vfid|45428|vsiid|66265|ssid|major_sodium/proline_symporter_[S	0.25	487	319	46	19	492	8	461	6e-18	86.3
MB122_0888	No Hits Found
MB122_0889	16099|vfid|36788|vsiid|57625|ssid|hypothetical_protein_CE0861_[Cory	0.31	208	125	17	4	200	5	206	2e-13	68.9
MB122_0890	No Hits Found
MB122_0891	No Hits Found
MB122_0892	No Hits Found
MB122_0893	3406|vfid|4418|vsiid|4982|ssid|<locus|BMEI1585|start|1633460|end|16	0.3	444	285	25	19	454	28	454	2e-47	169
MB122_0894	No Hits Found
MB122_0895	No Hits Found
MB122_0896	No Hits Found
MB122_0897	18867|vfid|42323|vsiid|63160|ssid|hypothetical_protein_gbs0184_[Str	0.22	486	330	45	12	465	9	481	6e-17	83.2
MB122_0898	18828|vfid|42245|vsiid|63082|ssid|oligopeptide_ABC_transporter,	0.26	312	216	12	9	318	2	303	9e-25	101
MB122_0899	19437|vfid|43463|vsiid|64300|ssid|putative_peptide_transport_system	0.25	251	167	20	6	248	23	261	4e-15	72.8
MB122_0900	19440|vfid|43469|vsiid|64306|ssid|putative_peptide_transport_system	0.29	231	129	33	31	470	56	243	1e-15	79.3
MB122_0901	No Hits Found
MB122_0902	No Hits Found
MB122_0903	No Hits Found
MB122_0904	No Hits Found
MB122_0905	23242|vfid|56544|vsiid|77411|ssid|dihydrofolate_reductase_[Pasteure	0.44	97	45	9	14	102	17	112	8e-23	89.0
MB122_0906	No Hits Found
MB122_0907	No Hits Found
MB122_0908	No Hits Found
MB122_0909	No Hits Found
MB122_0910	No Hits Found
MB122_0911	No Hits Found
MB122_0912	20469|vfid|45526|vsiid|66363|ssid|hypothetical_protein_STM1074_[Sal	0.3	133	84	8	15	139	1	133	6e-17	72.4
MB122_0913	No Hits Found
MB122_0914	18231|vfid|41051|vsiid|61888|ssid|aldehyde_dehydrogenase_family_pro	0.35	475	304	4	23	495	23	495	3e-89	281
MB122_0915	No Hits Found
MB122_0916	19889|vfid|44366|vsiid|65203|ssid|DNA_helicase_IV_[Salmonella_enter	0.27	382	220	56	66	412	197	557	2e-25	112
MB122_0917	No Hits Found
MB122_0918	No Hits Found
MB122_0919	21660|vfid|53517|vsiid|74384|ssid|bifunctional_UDP-	0.29	103	73		89	191	75	177	8e-09	54.3
MB122_0920	No Hits Found
MB122_0922	8266|vfid|10404|vsiid|12884|ssid|VFDB_peb1A_bifunctional_adhesin/AB	0.3	204	127	14	17	212	10	207	6e-15	72.0
MB122_0923	18815|vfid|42219|vsiid|63056|ssid|hypothetical_protein_gbs0132_[Str	0.29	178	114	12	46	223	336	501	2e-15	73.9
MB122_0924	18815|vfid|42219|vsiid|63056|ssid|hypothetical_protein_gbs0132_[Str	0.28	216	140	14	66	270	292	504	3e-22	96.3
MB122_0925	No Hits Found
MB122_0926	12246|vfid|18951|vsiid|36296|ssid|tr|O53310|O53310_MYCTU_POSSIBLE	0.37	86	52	2	13	96	2	87	1e-08	53.1
MB122_0927	No Hits Found
MB122_0928	No Hits Found
MB122_0929	No Hits Found
MB122_0930	No Hits Found
MB122_0931	No Hits Found
MB122_0932	16873|vfid|38335|vsiid|59172|ssid|50S_ribosomal_protein_L31_type_B_	0.43	86	48	1	24	109	1	85	1e-19	76.3
MB122_0933	No Hits Found
MB122_0934	2504|vfid|2746|vsiid|3102|ssid|VFDB_mprA_two_component_response_tra	0.72	230	61	2	1	230	3	230	e-117	333
MB122_0935	15177|vfid|24375|vsiid|45195|ssid|tr|Q668C3|Q668C3_YERPS_Sensor_pro	0.3	301	193	16	179	472	166	457	6e-33	130
MB122_0936	3252|vfid|4110|vsiid|4674|ssid|<locus|BPSL0808|start|938272|end|939	0.39	291	144	33	203	483	102	369	1e-46	168
MB122_0937	No Hits Found
MB122_0938	10799|vfid|17504|vsiid|27010|ssid|sp|P0A5K8|MSCL_MYCTU_Large-	0.49	136	60	9	1	136	1	127	5e-32	110
MB122_0939	No Hits Found
MB122_0940	No Hits Found
MB122_0941	7931|vfid|9789|vsiid|11985|ssid|VFDB_hasC|UDP-glucose	0.38	294	170	12	15	303	4	290	2e-53	176
MB122_0942	No Hits Found
MB122_0943	No Hits Found
MB122_0944	No Hits Found
MB122_0945	No Hits Found
MB122_0946	No Hits Found
MB122_0947	16125|vfid|36840|vsiid|57677|ssid|hypothetical_protein_NCgl1296_[Co	0.47	102	53	1	3	103	83	184	9e-26	94.7
MB122_0948	No Hits Found
MB122_0949	No Hits Found
MB122_0950	No Hits Found
MB122_0951	No Hits Found
MB122_0952	No Hits Found
MB122_0953	No Hits Found
MB122_0954	3471|vfid|4548|vsiid|5112|ssid|<locus|BMEI0986|start|1027716|end|10	0.34	268	155	20	18	278	1	255	2e-44	151
MB122_0955	No Hits Found
MB122_0957	18832|vfid|42253|vsiid|63090|ssid|4-diphosphocytidyl-2-C-methyl-D-	0.3	285	182	17	13	296	2	270	6e-33	122
MB122_0958	19902|vfid|44392|vsiid|65229|ssid|ABC_transporter_ATPase_component_	0.34	306	181	19	3	297	2	617	1e-31	129
MB122_0959	No Hits Found
MB122_0960	No Hits Found
MB122_0961	No Hits Found
MB122_0962	No Hits Found
MB122_0963	No Hits Found
MB122_0964	No Hits Found
MB122_0965	No Hits Found
MB122_0966	No Hits Found
MB122_0967	No Hits Found
MB122_0968	No Hits Found
MB122_0969	No Hits Found
MB122_0970	No Hits Found
MB122_0971	25250|vfid|60373|vsiid|81240|ssid|TetT_[Enterococcus_faecalis]|TetT	0.24	495	261	111	13	478	5	417	1e-30	126
MB122_0972	19086|vfid|42761|vsiid|63598|ssid|oxidoreductase_[Streptomyces_coel	0.29	202	112	30	2	193	12	193	1e-09	57.4
MB122_0973	No Hits Found
MB122_0974	No Hits Found
MB122_0975	No Hits Found
MB122_0976	No Hits Found
MB122_0977	No Hits Found
MB122_0978	No Hits Found
MB122_0979	17449|vfid|39487|vsiid|60324|ssid|ribose-	0.4	315	182	6	13	325	10	320	6e-72	225
MB122_0980	No Hits Found
MB122_0982	No Hits Found
MB122_0983	11255|vfid|17960|vsiid|30199|ssid|tr|P96381|P96381_MYCTU_PROBABLE_T	0.65	200	65	5	1	199	1	196	1e-87	256
MB122_0984	No Hits Found
MB122_0985	14029|vfid|22505|vsiid|42761|ssid|VFDB_orf48|putative	0.26	405	255	43	2	385	11	393	1e-22	100
MB122_0986	No Hits Found
MB122_0987	No Hits Found
MB122_0988	No Hits Found
MB122_0989	No Hits Found
MB122_0990	No Hits Found
MB122_0991	No Hits Found
MB122_0992	No Hits Found
MB122_0993	8574|vfid|11020|vsiid|13807|ssid|AggR_[Escherichia_coli]|AggR	0.37	81	49	2	160	239	179	258	1e-08	55.1
MB122_0994	No Hits Found
MB122_0995	No Hits Found
MB122_0996	No Hits Found
MB122_0997	No Hits Found
MB122_0998	No Hits Found
MB122_0999	No Hits Found
MB122_1000	7990|vfid|9897|vsiid|12141|ssid|undecaprenyl_diphosphate_synthase_[	0.37	237	134	13	35	264	27	257	2e-50	166
MB122_1001	No Hits Found
MB122_1002	No Hits Found
MB122_1003	No Hits Found
MB122_1006	No Hits Found
MB122_1007	No Hits Found
MB122_1008	No Hits Found
MB122_1009	No Hits Found
MB122_1010	24888|vfid|59687|vsiid|80554|ssid|tcr3_[Streptomyces_aureofaciens]|	0.34	432	275	10	36	460	47	475	2e-68	228
MB122_1011	No Hits Found
MB122_1012	18518|vfid|41625|vsiid|62462|ssid|argininosuccinate_lyase_[Streptoc	0.25	213	143	15	129	339	106	305	1e-11	66.2
MB122_1013	No Hits Found
MB122_1014	No Hits Found
MB122_1015	No Hits Found
MB122_1016	No Hits Found
MB122_1017	No Hits Found
MB122_1018	20749|vfid|46086|vsiid|66923|ssid|ISxac3_transposase_[Xanthomonas_a	0.32	248	161	6	143	384	16	263	2e-37	136
MB122_1019	No Hits Found
MB122_1020	No Hits Found
MB122_1021	No Hits Found
MB122_1022	No Hits Found
MB122_1023	No Hits Found
MB122_1024	No Hits Found
MB122_1025	20206|vfid|45000|vsiid|65837|ssid|cysteine/glutathione_ABC_transpor	0.29	492	307	40	76	543	77	552	5e-46	169
MB122_1026	20558|vfid|45704|vsiid|66541|ssid|lipid_transporter_ATP-	0.36	209	130	3	14	219	346	554	4e-37	135
MB122_1027	No Hits Found
MB122_1028	15483|vfid|35556|vsiid|56393|ssid|putative_excinuclease_ABC_subunit	0.35	847	436	110	5	769	18	836	e-145	445
MB122_1029	No Hits Found
MB122_1030	No Hits Found
MB122_1031	No Hits Found
MB122_1032	13861|vfid|22169|vsiid|42257|ssid|VFDB_ORF45|putative ABC	0.3	212	132	16	258	208	16	218	1e-12	67.0
MB122_1033	No Hits Found
MB122_1034	No Hits Found
MB122_1035	No Hits Found
MB122_1036	18827|vfid|42243|vsiid|63080|ssid|hypothetical_protein_gbs0144_[Str	0.27	543	324	72	5	501	9	525	3e-26	112
MB122_1037	18828|vfid|42245|vsiid|63082|ssid|oligopeptide_ABC_transporter,	0.32	308	201	8	1	306	1	302	2e-50	169
MB122_1038	19437|vfid|43463|vsiid|64300|ssid|putative_peptide_transport_system	0.32	277	182	4	40	315	2	275	2e-45	155
MB122_1039	19440|vfid|43469|vsiid|64306|ssid|putative_peptide_transport_system	0.39	270	152	12	8	551	26	285	7e-48	176
MB122_1040	9098|vfid|14853|vsiid|19271|ssid|sp|Q5W958|VSP20_BOTJA_Venom_serine	0.27	240	136	38	7	209	4	242	6e-14	68.9
MB122_1041	No Hits Found
MB122_1042	No Hits Found
MB122_1043	No Hits Found
MB122_1044	25250|vfid|60373|vsiid|81240|ssid|TetT_[Enterococcus_faecalis]|TetT	0.29	369	206	54	8	338	5	357	3e-34	138
MB122_1045	No Hits Found
MB122_1046	No Hits Found
MB122_1047	No Hits Found
MB122_1048	No Hits Found
MB122_1049	169|vfid|170|vsiid|169|ssid|putative_aspartate_amino_transferase_[K	0.28	380	228	44	9	355	15	383	1e-38	142
MB122_1050	No Hits Found
MB122_1051	No Hits Found
MB122_1053	No Hits Found
MB122_1054	16612|vfid|37814|vsiid|58651|ssid|putative_amino_acid/amine_transpo	0.35	424	260	15	1	416	9	425	8e-73	236
MB122_1055	No Hits Found
MB122_1056	No Hits Found
MB122_1057	18760|vfid|42109|vsiid|62946|ssid|hypothetical_protein_SAG1984_[Str	0.25	180	129	5	74	250	3	180	4e-11	60.5
MB122_1059	No Hits Found
MB122_1060	No Hits Found
MB122_1061	No Hits Found
MB122_1062	3589|vfid|4668|vsiid|5232|ssid|<sp|P37000|MYRA_MICGR_Mycinamicin-	0.4	289	161	11	9	288	9	295	3e-50	167
MB122_1063	No Hits Found
MB122_1064	No Hits Found
MB122_1065	7858|vfid|9643|vsiid|11766|ssid|VFDB_bplH|putative glycosyl	0.26	269	161	37	127	382	131	375	1e-13	71.2
MB122_1066	No Hits Found
MB122_1067	No Hits Found
MB122_1068	2508|vfid|2754|vsiid|3114|ssid|VFDB_sigE_RNA_polymerase_sigma_facto	0.66	200	64	3	15	211	57	256	5e-90	265
MB122_1069	No Hits Found
MB122_1070	28889|vfid|68118|vsiid|90242|ssid|tr|Q5E8V1|Q5E8V1_VIBF1_TatABCE_	0.42	64	35	2	5	68	4	65	3e-08	48.9
MB122_1071	No Hits Found
MB122_1072	No Hits Found
MB122_1073	No Hits Found
MB122_1074	No Hits Found
MB122_1075	No Hits Found
MB122_1076	14011|vfid|22469|vsiid|42707|ssid|VFDB_iroC|ABC transport protein	0.38	331	198	6	1	353	832	568	2e-50	181
MB122_1077	14011|vfid|22469|vsiid|42707|ssid|VFDB_iroC|ABC transport protein	0.26	500	345	22	63	550	71	1187	6e-37	150
MB122_1078	No Hits Found
MB122_1080	No Hits Found
MB122_1081	No Hits Found
MB122_1082	No Hits Found
MB122_1083	No Hits Found
MB122_1084	20417|vfid|45422|vsiid|66259|ssid|putative_sodium/glucose_cotranspo	0.22	449	315	31	15	448	9	441	5e-14	73.9
MB122_1085	No Hits Found
MB122_1086	No Hits Found
MB122_1087	No Hits Found
MB122_1088	26455|vfid|62854|vsiid|83722|ssid|eukaryotic_translation_initiation	0.39	369	223	2	66	433	39	406	3e-87	278
MB122_1089	No Hits Found
MB122_1090	No Hits Found
MB122_1091	No Hits Found
MB122_1092	No Hits Found
MB122_1093	20420|vfid|45428|vsiid|66265|ssid|major_sodium/proline_symporter_[S	0.43	505	273	11	12	516	8	501	e-144	424
MB122_1094	13763|vfid|21973|vsiid|41963|ssid|VFDB_VC1760_helicase,	0.27	529	293	91	556	1005	254	770	5e-40	160
MB122_1095	No Hits Found
MB122_1096	No Hits Found
MB122_1097	No Hits Found
MB122_1098	No Hits Found
MB122_1099	No Hits Found
MB122_1100	No Hits Found
MB122_1101	No Hits Found
MB122_1103	No Hits Found
MB122_1104	No Hits Found
MB122_1105	No Hits Found
MB122_1106	No Hits Found
MB122_1107	No Hits Found
MB122_1108	No Hits Found
MB122_1109	7524|vfid|8934|vsiid|10852|ssid|probable_diaminopimelate_decarboxyl	0.23	384	241	53	66	426	44	397	5e-11	63.9
MB122_1110	No Hits Found
MB122_1111	No Hits Found
MB122_1112	No Hits Found
MB122_1113	7571|vfid|9028|vsiid|10946|ssid|2,	0.24	535	331	71	36	554	52	531	4e-28	117
MB122_1114	13583|vfid|21612|vsiid|41421|ssid|VFDB_escN|EscN [Escherichia coli]	0.28	270	169	25	443	700	142	398	2e-19	91.3
MB122_1115	No Hits Found
MB122_1116	No Hits Found
MB122_1117	No Hits Found
MB122_1118	18819|vfid|42227|vsiid|63064|ssid|hypothetical_protein_gbs0136_[Str	0.31	331	190	36	12	332	7	311	1e-41	150
MB122_1119	No Hits Found
MB122_1120	No Hits Found
MB122_1121	No Hits Found
MB122_1122	No Hits Found
MB122_1123	No Hits Found
MB122_1124	No Hits Found
MB122_1125	2931|vfid|3602|vsiid|4164|ssid|<locus|HP1420|gene|Unknown|ref|GI:15	0.28	409	239	52	71	453	41	423	5e-37	142
MB122_1126	No Hits Found
MB122_1127	3390|vfid|4386|vsiid|4950|ssid|<locus|BMEII1105|start|1142500|end|1	0.35	317	194	11	83	395	17	326	8e-39	144
MB122_1128	No Hits Found
MB122_1129	No Hits Found
MB122_1130	No Hits Found
MB122_1131	No Hits Found
MB122_1132	No Hits Found
MB122_1133	No Hits Found
MB122_1134	No Hits Found
MB122_1135	No Hits Found
MB122_1136	No Hits Found
MB122_1137	7293|vfid|8471|vsiid|14148|ssid|VFDB_fepC_iron-	0.33	205	127	10	49	250	38	235	1e-27	107
MB122_1138	No Hits Found
MB122_1139	No Hits Found
MB122_1140	No Hits Found
MB122_1141	2754|vfid|3248|vsiid|3810|ssid|<locus|HP0220|gene|Unknown|ref|GI:15	0.33	380	244	10	1	370	2	381	6e-61	200
MB122_1142	No Hits Found
MB122_1143	17452|vfid|39493|vsiid|60330|ssid|tRNA-specific_2-	0.34	363	224	13	2	360	8	361	2e-63	206
MB122_1144	No Hits Found
MB122_1145	No Hits Found
MB122_1146	No Hits Found
MB122_1147	No Hits Found
MB122_1148	No Hits Found
MB122_1149	16234|vfid|37058|vsiid|57895|ssid|putative_amidase_[Escherichia_col	0.32	233	149	8	15	240	16	247	5e-16	80.1
MB122_1150	No Hits Found
MB122_1151	24886|vfid|59683|vsiid|80550|ssid|tetracenomycin_C_efflux_protein_[	0.35	420	258	12	7	421	29	441	2e-64	216
MB122_1152	No Hits Found
MB122_1153	No Hits Found
MB122_1154	3413|vfid|4432|vsiid|4996|ssid|<locus|BMEII0536|start|561287|end|56	0.42	292	166	3	48	339	29	317	4e-64	206
MB122_1155	13721|vfid|21889|vsiid|41837|ssid|VFDB_fecE|ATP-binding protein	0.38	246	147	5	4	246	3	246	2e-55	177
MB122_1157	No Hits Found
MB122_1158	No Hits Found
MB122_1159	No Hits Found
MB122_1160	20925|vfid|46438|vsiid|67275|ssid|sugar-	0.32	337	195	33	30	355	1	315	3e-35	131
MB122_1161	No Hits Found
MB122_1162	14025|vfid|22497|vsiid|42749|ssid|VFDB_orf44|hypothetical protein	0.3	281	189	7	6	282	12	289	7e-40	140
MB122_1163	No Hits Found
MB122_1164	No Hits Found
MB122_1165	16621|vfid|37832|vsiid|58669|ssid|CP4-	0.28	545	314	73	23	542	107	603	8e-43	162
MB122_1166	No Hits Found
MB122_1168	No Hits Found
MB122_1169	No Hits Found
MB122_1170	No Hits Found
MB122_1171	No Hits Found
MB122_1172	No Hits Found
MB122_1173	No Hits Found
MB122_1174	25410|vfid|60681|vsiid|81548|ssid|VanHB_[Clostridium_sp._MLG245]|Va	0.29	250	152	25	69	304	73	311	1e-27	113
MB122_1175	No Hits Found
MB122_1176	No Hits Found
MB122_1177	No Hits Found
MB122_1178	No Hits Found
MB122_1179	No Hits Found
MB122_1180	20443|vfid|45474|vsiid|66311|ssid|4-	0.29	201	129	13	60	262	225	203	3e-13	68.6
MB122_1181	7570|vfid|9026|vsiid|10944|ssid|isochorismate_synthase_[Bacillus_an	0.42	278	155	6	34	309	118	391	6e-68	216
MB122_1182	18505|vfid|41599|vsiid|62436|ssid|glutamyl-	0.34	497	292	32	5	487	3	481	3e-80	257
MB122_1183	No Hits Found
MB122_1184	No Hits Found
MB122_1185	No Hits Found
MB122_1186	No Hits Found
MB122_1187	2506|vfid|2750|vsiid|3108|ssid|VFDB_relA_GTP_pyrophosphokinase_[Myc	0.3	126	81	6	12	134	83	205	2e-09	56.2
MB122_1188	16624|vfid|37838|vsiid|58675|ssid|CP4-6_prophage;_predicted_DNA-	0.28	249	154	25	14	241	4	248	3e-13	66.6
MB122_1189	No Hits Found
MB122_1190	13818|vfid|22083|vsiid|42128|ssid|VFDB_leuD|isopropylmalate	0.68	175	55	1	1	175	19	192	8e-85	248
MB122_1191	No Hits Found
MB122_1192	No Hits Found
MB122_1193	25390|vfid|60643|vsiid|81510|ssid|D-Ala:D-	0.39	347	200	11	12	354	5	344	7e-75	234
MB122_1194	No Hits Found
MB122_1195	No Hits Found
MB122_1196	No Hits Found
MB122_1197	18812|vfid|42213|vsiid|63050|ssid|DAK2_domain_protein_[Streptococcu	0.26	544	329	72	14	529	11	510	8e-39	149
MB122_1198	No Hits Found
MB122_1199	No Hits Found
MB122_1200	No Hits Found
MB122_1201	28692|vfid|67656|vsiid|88715|ssid|sp|P0A531|COAD_MYCBO_Phosphopante	0.43	148	80	4	1	148	13	156	2e-40	132
MB122_1202	No Hits Found
MB122_1203	No Hits Found
MB122_1204	18814|vfid|42217|vsiid|63054|ssid|hypothetical_protein_gbs0131_[Str	0.48	251	119	11	6	255	5	245	3e-66	205
MB122_1205	18815|vfid|42219|vsiid|63056|ssid|hypothetical_protein_gbs0132_[Str	0.31	220	123	27	64	271	299	503	3e-28	113
MB122_1206	No Hits Found
MB122_1208	No Hits Found
MB122_1209	No Hits Found
MB122_1210	No Hits Found
MB122_1211	No Hits Found
MB122_1212	No Hits Found
MB122_1213	No Hits Found
MB122_1214	No Hits Found
MB122_1215	No Hits Found
MB122_1216	18192|vfid|40973|vsiid|61810|ssid|DNA_polymerase_[Pseudomonas_putid	0.25	330	175	72	597	873	381	691	3e-09	60.5
MB122_1217	15514|vfid|35618|vsiid|56455|ssid|putative_ubiquinone/menaquinone_b	0.28	182	115	15	36	212	47	218	4e-10	58.5
MB122_1218	20561|vfid|45710|vsiid|66547|ssid|30S_ribosomal_protein_S1_[Salmone	0.34	297	177	17	34	366	21	439	1e-32	130
MB122_1219	18872|vfid|42333|vsiid|63170|ssid|hypothetical_protein_gbs0189_[Str	0.3	694	394	88	1	648	1	652	5e-72	246
MB122_1220	No Hits Found
MB122_1221	No Hits Found
MB122_1222	No Hits Found
MB122_1223	No Hits Found
MB122_1224	No Hits Found
MB122_1225	No Hits Found
MB122_1226	20545|vfid|45678|vsiid|66515|ssid|putative_metallo-beta-	0.26	203	124	25	11	192	6	204	2e-11	60.1
MB122_1227	15483|vfid|35556|vsiid|56393|ssid|putative_excinuclease_ABC_subunit	0.35	134	73	13	268	126	140	628	6e-09	59.7
MB122_1228	No Hits Found
MB122_1229	No Hits Found
MB122_1230	No Hits Found
MB122_1231	No Hits Found
MB122_1232	18887|vfid|42363|vsiid|63200|ssid|hypothetical_protein_gbs0204_[Str	0.28	146	97	7	123	266	103	243	4e-16	75.5
MB122_1233	No Hits Found
MB122_1234	No Hits Found
MB122_1235	No Hits Found
MB122_1236	No Hits Found
MB122_1237	No Hits Found
MB122_1238	No Hits Found
MB122_1239	16625|vfid|37840|vsiid|58677|ssid|CP4-	0.37	327	177	29	21	323	7	328	5e-60	195
MB122_1240	10319|vfid|17024|vsiid|23726|ssid|sp|O85175|ARGR_CORGL_Arginine_rep	0.73	132	35		1	132	38	169	4e-66	197
MB122_1241	18517|vfid|41623|vsiid|62460|ssid|argininosuccinate_synthase_[Strep	0.46	396	202	8	4	396	5	395	e-130	379
MB122_1242	18518|vfid|41625|vsiid|62462|ssid|argininosuccinate_lyase_[Streptoc	0.37	463	284	4	6	468	2	460	e-109	330
MB122_1243	No Hits Found
MB122_1244	18837|vfid|42263|vsiid|63100|ssid|tyrosyl-	0.46	423	216	10	6	424	2	418	e-129	377
MB122_1245	No Hits Found
MB122_1246	No Hits Found
MB122_1247	No Hits Found
MB122_1248	No Hits Found
MB122_1249	No Hits Found
MB122_1250	No Hits Found
MB122_1251	No Hits Found
MB122_1252	No Hits Found
MB122_1253	No Hits Found
MB122_1254	No Hits Found
MB122_1255	2791|vfid|3322|vsiid|3884|ssid|<locus|HP1086|gene|Unknown|ref|GI:15	0.33	244	151	12	6	248	2	234	1e-27	106
MB122_1256	No Hits Found
MB122_1257	No Hits Found
MB122_1258	No Hits Found
MB122_1260	No Hits Found
MB122_1261	15957|vfid|36504|vsiid|57341|ssid|putative_integrase/recombinase_[B	0.26	310	189	40	10	295	16	309	1e-26	106
MB122_1262	20985|vfid|46557|vsiid|67394|ssid|chromosome_partitioning_related_p	0.28	241	152	20	24	251	2	235	2e-10	60.1
MB122_1263	12497|vfid|19203|vsiid|37909|ssid|sp|Q9A1B2|SCPA_STRP1_Segregation_	0.26	240	141	35	18	245	3	219	2e-11	61.6
MB122_1264	No Hits Found
MB122_1265	8360|vfid|10592|vsiid|13166|ssid|VFDB_iraAB|IraAB [Legionella	0.23	517	350	45	49	544	1	493	2e-18	87.8
MB122_1266	No Hits Found
MB122_1267	No Hits Found
MB122_1268	No Hits Found
MB122_1269	No Hits Found
MB122_1270	20183|vfid|44954|vsiid|65791|ssid|cytidylate_kinase_[Salmonella_ent	0.47	209	108	1	14	222	7	214	3e-55	176
MB122_1271	No Hits Found
MB122_1272	13704|vfid|21855|vsiid|41786|ssid|VFDB_orf9|putative anaerobic	0.35	415	250	19	48	461	36	432	2e-76	245
MB122_1273	No Hits Found
MB122_1274	No Hits Found
MB122_1275	No Hits Found
MB122_1276	7598|vfid|9082|vsiid|11000|ssid|iron_compound_ABC_transporter,	0.26	320	192	43	4	289	5	315	6e-21	90.5
MB122_1277	7560|vfid|9006|vsiid|10924|ssid|ferrichrome_transport_permease_[Sta	0.32	280	179	11	39	313	64	337	1e-35	131
MB122_1278	7683|vfid|9262|vsiid|11180|ssid|iron_compound_ABC_transporter,	0.32	276	177	9	1	339	330	332	9e-28	113
MB122_1279	7563|vfid|9012|vsiid|10930|ssid|ferrichrome_transport_ATP-	0.47	257	133	1	16	271	3	259	4e-85	254
MB122_1280	2731|vfid|3202|vsiid|3764|ssid|<locus|FTT0029c|gene|Unknown|ref|GI:56	0.28	340	212	32	615	466	113	510	1e-22	103
MB122_1281	No Hits Found
MB122_1282	No Hits Found
MB122_1283	No Hits Found
MB122_1284	No Hits Found
MB122_1285	10471|vfid|17176|vsiid|24711|ssid|sp|P66786|SECA2_MYCBO_Protein_tra	0.54	765	342	8	7	765	46	808	0.0	769
MB122_1286	8537|vfid|10946|vsiid|13697|ssid|VFDB_CT664_FHA_domain-	0.34	105	64	5	39	139	377	480	7e-08	50.1
MB122_1287	No Hits Found
MB122_1288	No Hits Found
MB122_1289	No Hits Found
MB122_1290	No Hits Found
MB122_1291	No Hits Found
MB122_1292	No Hits Found
MB122_1293	2790|vfid|3320|vsiid|3882|ssid|<locus|HP1490|gene|Unknown|ref|GI:15	0.36	337	205	9	12	344	23	354	1e-52	179
MB122_1294	2790|vfid|3320|vsiid|3882|ssid|<locus|HP1490|gene|Unknown|ref|GI:15	0.32	412	266	14	6	410	14	418	9e-58	196
MB122_1295	26455|vfid|62854|vsiid|83722|ssid|eukaryotic_translation_initiation	0.31	359	236	9	3	356	40	394	2e-51	178
MB122_1296	No Hits Found
MB122_1297	No Hits Found
MB122_1298	No Hits Found
MB122_1299	No Hits Found
MB122_1300	17467|vfid|39523|vsiid|60360|ssid|pyridine_nucleotide-	0.27	387	254	28	12	389	3	370	1e-37	141
MB122_1301	No Hits Found
MB122_1302	20413|vfid|45414|vsiid|66251|ssid|putative_sialic_acid_transporter_	0.23	473	262	99	17	455	11	418	6e-12	67.0
MB122_1303	No Hits Found
MB122_1304	No Hits Found
MB122_1305	No Hits Found
MB122_1306	No Hits Found
MB122_1307	16121|vfid|36832|vsiid|57669|ssid|glycosyltransferase_[Corynebacter	0.74	195	49		64	258	1	195	e-109	315
MB122_1308	No Hits Found
MB122_1309	No Hits Found
MB122_1310	No Hits Found
MB122_1311	No Hits Found
MB122_1312	No Hits Found
MB122_1314	No Hits Found
MB122_1315	No Hits Found
MB122_1316	No Hits Found
MB122_1317	No Hits Found
MB122_1318	20945|vfid|46478|vsiid|67315|ssid|oxidoreductase_[Xylella_fastidios	0.3	185	116	13	5	180	5	185	1e-08	53.5
MB122_1319	No Hits Found
MB122_1321	3469|vfid|4544|vsiid|5108|ssid|<locus|BMEI1083|start|1128020|end|11	0.33	284	161	29	29	302	9	273	2e-28	111
MB122_1322	No Hits Found
MB122_1323	No Hits Found
MB122_1324	No Hits Found
MB122_1325	No Hits Found
MB122_1326	No Hits Found
MB122_1327	No Hits Found
MB122_1328	15449|vfid|35488|vsiid|56325|ssid|hypothetical_protein_bll8085_[Bra	0.31	165	99	14	247	407	275	429	4e-10	62.0
MB122_1329	No Hits Found
MB122_1330	No Hits Found
MB122_1331	No Hits Found
MB122_1332	No Hits Found
MB122_1333	No Hits Found
MB122_1334	No Hits Found
MB122_1335	No Hits Found
MB122_1337	13704|vfid|21855|vsiid|41786|ssid|VFDB_orf9|putative anaerobic	0.47	388	202	2	48	435	47	432	e-112	336
MB122_1338	No Hits Found
MB122_1339	No Hits Found
MB122_1340	18862|vfid|42313|vsiid|63150|ssid|hypothetical_protein_gbs0179_[Str	0.29	213	139	12	1	205	1	209	7e-21	86.7
MB122_1341	16613|vfid|37816|vsiid|58653|ssid|CP4-6_prophage;_S-	0.24	323	205	38	9	311	3	307	2e-09	60.1
MB122_1342	No Hits Found
MB122_1343	18598|vfid|41785|vsiid|62622|ssid|cysteinyl-	0.34	397	237	23	19	404	2	386	1e-67	221
MB122_1344	3481|vfid|4560|vsiid|5124|ssid|<gi|38200111|emb|CAE49791.1|_bacitra	0.85	277	39		19	295	6	282	e-175	484
MB122_1345	20925|vfid|46438|vsiid|67275|ssid|sugar-	0.27	316	199	30	9	300	6	315	4e-35	129
MB122_1347	20485|vfid|45558|vsiid|66395|ssid|dihydroorotate_dehydrogenase_2_[S	0.41	338	181	17	2	330	3	332	4e-78	243
MB122_1349	No Hits Found
MB122_1350	16642|vfid|37874|vsiid|58711|ssid|DLP12_prophage;_predicted_kinase_	0.38	151	86	7	24	167	22	172	4e-30	108
MB122_1351	No Hits Found
MB122_1352	No Hits Found
MB122_1353	No Hits Found
MB122_1354	No Hits Found
MB122_1355	25287|vfid|60445|vsiid|81312|ssid|RecName:_Full=Tylosin_resistance_	0.4	65	39		4	79	456	230	3e-11	57.4
MB122_1356	No Hits Found
MB122_1357	No Hits Found
MB122_1358	No Hits Found
MB122_1359	19089|vfid|42767|vsiid|63604|ssid|methylmalonyll-	0.49	523	253	11	35	556	14	526	e-164	484
MB122_1360	19089|vfid|42767|vsiid|63604|ssid|methylmalonyll-	0.27	479	288	60	48	476	9	477	4e-28	118
MB122_1361	No Hits Found
MB122_1362	No Hits Found
MB122_1363	18813|vfid|42215|vsiid|63052|ssid|hypothetical_protein_gbs0130_[Str	0.23	281	178	37	13	283	20	273	5e-12	65.9
MB122_1364	No Hits Found
MB122_1365	No Hits Found
MB122_1366	No Hits Found
MB122_1367	17521|vfid|39631|vsiid|60468|ssid|ferrochelatase_[Enterococcus_faec	0.26	144	89	17	161	304	152	278	7e-12	65.5
MB122_1368	8170|vfid|10253|vsiid|12678|ssid|VFDB_iap|P60 extracellular	0.4	114	44	24	463	574	370	461	3e-17	84.3
MB122_1369	No Hits Found
MB122_1370	No Hits Found
MB122_1371	10843|vfid|17548|vsiid|27361|ssid|tr|O53165|O53165_MYCTU_PROBABLE_T	0.58	185	77		1	185	1	185	2e-71	214
MB122_1372	No Hits Found
MB122_1373	No Hits Found
MB122_1374	No Hits Found
MB122_1375	No Hits Found
MB122_1376	No Hits Found
MB122_1377	No Hits Found
MB122_1378	22738|vfid|55576|vsiid|76443|ssid|carbomycin_resistance_protein_[St	0.31	216	95	54	26	224	28	526	8e-14	73.6
MB122_1379	No Hits Found
MB122_1380	18823|vfid|42235|vsiid|63072|ssid|hypothetical_protein_gbs0140_[Str	0.39	138	78	5	3	140	6	138	2e-32	112
MB122_1381	18535|vfid|41659|vsiid|62496|ssid|selenocysteine_lyase_[Streptococc	0.43	392	212	10	1	389	25	409	e-117	346
MB122_1382	18820|vfid|42229|vsiid|63066|ssid|hypothetical_protein_gbs0137_[Str	0.54	249	103	10	1	247	1	241	2e-96	282
MB122_1383	18824|vfid|42237|vsiid|63074|ssid|hypothetical_protein_gbs0141_[Str	0.25	220	155	8	154	373	243	454	3e-19	89.0
MB122_1384	18537|vfid|41663|vsiid|62500|ssid|hypothetical_protein_SAG0145_[Str	0.61	459	176	1	26	484	15	472	0.0	608
MB122_1385	No Hits Found
MB122_1386	No Hits Found
MB122_1387	21750|vfid|53682|vsiid|74549|ssid|hypothetical_protein_pLEW6932_p25	0.33	225	143	7	18	237	4	226	2e-36	132
MB122_1388	No Hits Found
MB122_1389	No Hits Found
MB122_1390	No Hits Found
MB122_1391	No Hits Found
MB122_1393	No Hits Found
MB122_1394	No Hits Found
MB122_1395	No Hits Found
MB122_1396	No Hits Found
MB122_1397	No Hits Found
MB122_1399	7423|vfid|8732|vsiid|10650|ssid|triosephosphate_isomerase_[Pseudomo	0.44	257	134	9	3	257	2	251	6e-60	189
MB122_1400	No Hits Found
MB122_1401	No Hits Found
MB122_1402	No Hits Found
MB122_1403	No Hits Found
MB122_1404	No Hits Found
MB122_1405	No Hits Found
MB122_1406	No Hits Found
MB122_1407	No Hits Found
MB122_1408	No Hits Found
MB122_1409	No Hits Found
MB122_1410	No Hits Found
MB122_1411	2718|vfid|3176|vsiid|3738|ssid|<locus|FTT0789|gene|rpe_|ref|GI:5660	0.41	212	120	3	10	218	6	217	3e-55	175
MB122_1412	No Hits Found
MB122_1413	21666|vfid|53529|vsiid|74396|ssid|bifunctional_UDP-	0.3	248	162	10	20	265	1	240	4e-28	114
MB122_1414	No Hits Found
MB122_1415	No Hits Found
MB122_1416	No Hits Found
MB122_1417	No Hits Found
MB122_1418	No Hits Found
MB122_1419	No Hits Found
MB122_1420	No Hits Found
MB122_1421	No Hits Found
MB122_1422	No Hits Found
MB122_1423	15125|vfid|24323|vsiid|45143|ssid|tr|Q5NEH1|Q5NEH1_FRATT_Carbamoyl-	0.49	1138	506	66	1	1116	1	1094	0.0	1097
MB122_1424	15124|vfid|24322|vsiid|45142|ssid|tr|Q5NEH2|Q5NEH2_FRATT_Carbamoyl-	0.42	392	195	32	29	401	4	382	e-101	306
MB122_1425	No Hits Found
MB122_1426	15126|vfid|24324|vsiid|45144|ssid|tr|Q5NEH0|Q5NEH0_FRATT_Aspartate_	0.28	315	199	26	2	305	5	304	2e-37	135
MB122_1427	No Hits Found
MB122_1428	No Hits Found
MB122_1429	No Hits Found
MB122_1430	No Hits Found
MB122_1431	No Hits Found
MB122_1432	No Hits Found
MB122_1433	No Hits Found
MB122_1434	No Hits Found
MB122_1435	No Hits Found
MB122_1436	No Hits Found
MB122_1437	No Hits Found
MB122_1438	No Hits Found
MB122_1439	No Hits Found
MB122_1440	No Hits Found
MB122_1441	No Hits Found
MB122_1443	20579|vfid|45746|vsiid|66583|ssid|recombination_factor_protein_RarA	0.44	427	229	7	19	438	8	434	e-115	346
MB122_1444	No Hits Found
MB122_1445	14026|vfid|22499|vsiid|42752|ssid|VFDB_orf45|putative lysil-tRNA	0.25	259	164	29	18	268	61	298	1e-15	79.3
MB122_1446	No Hits Found
MB122_1448	7708|vfid|9314|vsiid|11259|ssid|VFDB_esaA|hypothetical protein	0.31	119	77	4	46	162	44	160	2e-08	57.8
MB122_1449	No Hits Found
MB122_1450	No Hits Found
MB122_1451	No Hits Found
MB122_1452	No Hits Found
MB122_1453	No Hits Found
MB122_1454	No Hits Found
MB122_1455	No Hits Found
MB122_1456	No Hits Found
MB122_1457	No Hits Found
MB122_1458	20545|vfid|45678|vsiid|66515|ssid|putative_metallo-beta-	0.34	205	124	10	11	210	11	210	1e-35	124
MB122_1459	13276|vfid|20481|vsiid|39977|ssid|VFDB_tagD_thiol_peroxidase_[Vibri	0.49	165	81	2	4	167	1	164	3e-50	158
MB122_1460	No Hits Found
MB122_1461	No Hits Found
MB122_1462	2506|vfid|2750|vsiid|3108|ssid|VFDB_relA_GTP_pyrophosphokinase_[Myc	0.67	740	232	7	12	746	53	790	0.0	1048
MB122_1463	No Hits Found
MB122_1464	No Hits Found
MB122_1465	5874|vfid|20080|vsiid|38972|ssid|tr|Q79VF7|Q79VF7_CORGL_Preprotein_	0.59	380	139	14	7	372	23	402	e-163	463
MB122_1466	11711|vfid|18416|vsiid|32972|ssid|tr|Q98LD6|Q98LD6_RHILO_Probable_p	0.3	512	295	63	46	545	47	507	1e-38	152
MB122_1467	No Hits Found
MB122_1468	No Hits Found
MB122_1469	No Hits Found
MB122_1470	No Hits Found
MB122_1471	No Hits Found
MB122_1472	No Hits Found
MB122_1473	No Hits Found
MB122_1474	No Hits Found
MB122_1475	No Hits Found
MB122_1476	3207|vfid|4020|vsiid|4584|ssid|<locus|BPSL2787|start|3327178|end|33	0.31	380	245	15	29	398	63	437	1e-50	176
MB122_1477	No Hits Found
MB122_1478	7858|vfid|9643|vsiid|11766|ssid|VFDB_bplH|putative glycosyl	0.25	346	213	46	44	359	50	379	3e-11	63.9
MB122_1479	No Hits Found
MB122_1480	No Hits Found
MB122_1481	No Hits Found
MB122_1482	No Hits Found
MB122_1483	No Hits Found
MB122_1484	No Hits Found
MB122_1485	No Hits Found
MB122_1486	No Hits Found
MB122_1487	No Hits Found
MB122_1488	No Hits Found
MB122_1489	No Hits Found
MB122_1490	No Hits Found
MB122_1491	No Hits Found
MB122_1492	No Hits Found
MB122_1493	15155|vfid|24353|vsiid|45173|ssid|tr|Q5NGQ9|Q5NGQ9_FRATT_Ribonuclea	0.26	210	135	19	90	292	75	272	2e-13	70.5
MB122_1494	18591|vfid|41771|vsiid|62608|ssid|transketolase,	0.26	295	205	13	327	619	11	294	3e-21	94.4
MB122_1495	No Hits Found
MB122_1496	No Hits Found
MB122_1497	No Hits Found
MB122_1498	17732|vfid|40053|vsiid|60890|ssid|deoxyuridine_5`-	0.33	139	86	7	3	140	5	137	2e-20	80.5
MB122_1499	No Hits Found
MB122_1500	No Hits Found
MB122_1501	No Hits Found
MB122_1502	No Hits Found
MB122_1504	No Hits Found
MB122_1505	No Hits Found
MB122_1506	No Hits Found
MB122_1507	No Hits Found
MB122_1508	No Hits Found
MB122_1509	No Hits Found
MB122_1510	2507|vfid|2752|vsiid|3111|ssid|VFDB_sigA|RNA polymerase sigma	0.61	303	114	3	28	327	224	526	e-124	367
MB122_1511	2503|vfid|2744|vsiid|3099|ssid|VFDB_ideR_IRON-	0.58	234	84	12	1	226	1	230	6e-85	251
MB122_1512	2673|vfid|3085|vsiid|3608|ssid|VFDB_galE|UDP-glucose 4-epimerase	0.41	328	176	16	1	314	1	326	7e-78	241
MB122_1514	No Hits Found
MB122_1516	No Hits Found
MB122_1517	2539|vfid|2817|vsiid|3206|ssid|VFDB_ahpC_alkyl_hydroperoxide_reduct	0.65	196	65	2	1	196	1	194	4e-95	275
MB122_1518	No Hits Found
MB122_1519	3261|vfid|4128|vsiid|4692|ssid|<locus|BPSL2866|start|3428079|end|34	0.33	289	186	7	9	290	2	290	1e-48	164
MB122_1520	No Hits Found
MB122_1521	No Hits Found
MB122_1522	No Hits Found
MB122_1523	No Hits Found
MB122_1524	No Hits Found
MB122_1525	No Hits Found
MB122_1526	No Hits Found
MB122_1527	12326|vfid|19032|vsiid|36817|ssid|tr|Q93MZ3|Q93MZ3_CORGL_Phosphoeno	0.77	562	128	1	4	565	1	561	0.0	843
MB122_1528	No Hits Found
MB122_1529	No Hits Found
MB122_1530	5807|vfid|12395|vsiid|16234|ssid|sp|Q8XBQ8|PTFAX_ECO57_Multiphospho	0.36	111	70		36	146	716	826	9e-15	77.8
MB122_1531	No Hits Found
MB122_1533	No Hits Found
MB122_1534	No Hits Found
MB122_1535	No Hits Found
MB122_1536	No Hits Found
MB122_1537	No Hits Found
MB122_1538	No Hits Found
MB122_1539	No Hits Found
MB122_1540	No Hits Found
MB122_1541	No Hits Found
MB122_1542	No Hits Found
MB122_1543	No Hits Found
MB122_1544	No Hits Found
MB122_1545	No Hits Found
MB122_1546	No Hits Found
MB122_1547	No Hits Found
MB122_1549	No Hits Found
MB122_1550	No Hits Found
MB122_1551	17440|vfid|39469|vsiid|60306|ssid|ABC_transporter,	0.35	204	118	14	4	194	2	204	7e-31	116
MB122_1552	No Hits Found
MB122_1553	No Hits Found
MB122_1554	No Hits Found
MB122_1555	No Hits Found
MB122_1556	No Hits Found
MB122_1557	No Hits Found
MB122_1558	16851|vfid|38291|vsiid|59128|ssid|putative_phage_inhibition,	0.32	349	191	45	4	326	13	342	2e-43	152
MB122_1559	No Hits Found
MB122_1560	17468|vfid|39525|vsiid|60362|ssid|cell_division_protein_FtsK_[Enteroc	0.47	488	230	25	526	1003	327	799	e-132	420
MB122_1561	No Hits Found
MB122_1562	No Hits Found
MB122_1563	16336|vfid|37262|vsiid|58099|ssid|N-	0.27	297	201	14	14	297	5	300	3e-26	104
MB122_1564	No Hits Found
MB122_1565	No Hits Found
MB122_1566	No Hits Found
MB122_1567	18594|vfid|41777|vsiid|62614|ssid|polynucleotide_phosphorylase/poly	0.42	731	357	66	43	759	10	688	e-172	511
MB122_1568	18880|vfid|42349|vsiid|63186|ssid|30S_ribosomal_protein_S15_[Stre	0.53	89	41		1	89	1	89	3e-28	97.4
MB122_1569	No Hits Found
MB122_1570	No Hits Found
MB122_1571	No Hits Found
MB122_1572	9879|vfid|16584|vsiid|21112|ssid|tr|Q9Z5I5|Q9Z5I5_MYCLE_Putative_ir	0.42	228	106	24	6	218	5	223	2e-46	152
MB122_1573	No Hits Found
MB122_1574	No Hits Found
MB122_1575	23879|vfid|57732|vsiid|78599|ssid|RecName:_Full=Multidrug_resistanc	0.21	328	231	26	30	339	11	330	5e-07	51.2
MB122_1576	No Hits Found
MB122_1577	No Hits Found
MB122_1578	24899|vfid|59708|vsiid|80575|ssid|ribosomal_protection_type_tetracy	0.31	193	105	27	479	646	8	198	2e-13	73.6
MB122_1579	No Hits Found
MB122_1580	No Hits Found
MB122_1581	No Hits Found
MB122_1582	No Hits Found
MB122_1583	No Hits Found
MB122_1585	No Hits Found
MB122_1586	No Hits Found
MB122_1587	16505|vfid|37600|vsiid|58437|ssid|hypothetical_protein_c1267_[Esche	0.26	365	240	29	1	357	20	363	4e-28	113
MB122_1588	No Hits Found
MB122_1589	No Hits Found
MB122_1590	No Hits Found
MB122_1591	No Hits Found
MB122_1592	No Hits Found
MB122_1594	No Hits Found
MB122_1595	No Hits Found
MB122_1596	18504|vfid|41597|vsiid|62434|ssid|pyridine_nucleotide-	0.28	346	236	13	67	405	92	431	6e-33	128
MB122_1597	No Hits Found
MB122_1599	No Hits Found
MB122_1600	24081|vfid|58108|vsiid|78975|ssid|penicillin-	0.23	515	326	68	121	578	120	623	4e-25	109
MB122_1601	No Hits Found
MB122_1602	No Hits Found
MB122_1603	No Hits Found
MB122_1604	No Hits Found
MB122_1605	No Hits Found
MB122_1606	17472|vfid|39533|vsiid|60370|ssid|hypothetical_protein_EF2048_[Ente	0.32	354	229	11	43	391	1	348	4e-62	203
MB122_1607	No Hits Found
MB122_1608	7988|vfid|9895|vsiid|12139|ssid|phosphatidate_cytidylyltransferase_	0.39	133	73	8	152	276	122	254	1e-19	85.9
MB122_1609	No Hits Found
MB122_1610	No Hits Found
MB122_1611	No Hits Found
MB122_1612	No Hits Found
MB122_1613	No Hits Found
MB122_1614	20701|vfid|45990|vsiid|66827|ssid|site-	0.27	316	188	40	15	298	20	327	4e-26	105
MB122_1615	No Hits Found
MB122_1617	No Hits Found
MB122_1618	No Hits Found
MB122_1619	No Hits Found
MB122_1620	No Hits Found
MB122_1621	20561|vfid|45710|vsiid|66547|ssid|30S_ribosomal_protein_S1_[Salmone	0.39	88	51	2	633	719	186	272	8e-11	64.7
MB122_1622	5807|vfid|12395|vsiid|16234|ssid|sp|Q8XBQ8|PTFAX_ECO57_Multiphospho	0.27	180	109	21	492	650	633	812	1e-14	77.8
MB122_1623	No Hits Found
MB122_1624	No Hits Found
MB122_1625	No Hits Found
MB122_1626	No Hits Found
MB122_1627	No Hits Found
MB122_1628	No Hits Found
MB122_1630	No Hits Found
MB122_1632	No Hits Found
MB122_1633	No Hits Found
MB122_1634	20460|vfid|45508|vsiid|66345|ssid|putative_phosphohydrolase_[Salmon	0.41	94	48	7	15	105	3	92	1e-12	58.2
MB122_1635	20539|vfid|45666|vsiid|66503|ssid|putative_transcriptional_regulato	0.3	429	270	29	21	431	21	438	1e-42	157
MB122_1636	No Hits Found
MB122_1637	No Hits Found
MB122_1638	No Hits Found
MB122_1639	No Hits Found
MB122_1640	No Hits Found
MB122_1641	No Hits Found
MB122_1642	No Hits Found
MB122_1643	2755|vfid|3250|vsiid|3812|ssid|<locus|HP0380|gene|Unknown|ref|GI:15	0.58	447	177	8	8	447	3	448	0.0	526
MB122_1644	No Hits Found
MB122_1645	No Hits Found
MB122_1646	No Hits Found
MB122_1647	17443|vfid|39475|vsiid|60312|ssid|M20/M25/M40_family_peptidase_[Ent	0.32	358	218	22	16	367	15	356	8e-43	154
MB122_1648	No Hits Found
MB122_1649	No Hits Found
MB122_1650	No Hits Found
MB122_1651	13372|vfid|21185|vsiid|40783|ssid|VFDB_pykF|pyruvate kinase	0.39	473	272	13	3	466	2	470	e-104	319
MB122_1652	No Hits Found
MB122_1653	No Hits Found
MB122_1654	No Hits Found
MB122_1655	No Hits Found
MB122_1656	No Hits Found
MB122_1657	No Hits Found
MB122_1658	No Hits Found
MB122_1659	No Hits Found
MB122_1660	3484|vfid|4563|vsiid|5127|ssid|<gi|56910751|dbj|BAD65278.1|_antibio	0.24	430	243	82	5	423	22	380	4e-11	63.9
MB122_1661	No Hits Found
MB122_1662	No Hits Found
MB122_1663	8283|vfid|10438|vsiid|12935|ssid|VFDB_Cj1437c|putative	0.26	347	231	23	30	366	29	362	4e-26	107
MB122_1664	No Hits Found
MB122_1665	No Hits Found
MB122_1666	No Hits Found
MB122_1667	No Hits Found
MB122_1668	12508|vfid|19214|vsiid|38004|ssid|sp|P03039|TETR3_ECOLX_Tetracyclin	0.28	215	127	26	2	203	3	204	2e-14	68.9
MB122_1669	No Hits Found
MB122_1670	No Hits Found
MB122_1671	No Hits Found
MB122_1672	No Hits Found
MB122_1673	No Hits Found
MB122_1674	No Hits Found
MB122_1675	No Hits Found
MB122_1676	No Hits Found
MB122_1677	20540|vfid|45668|vsiid|66505|ssid|diaminopropionate_ammonia-	0.23	232	140	37	34	231	44	272	5e-09	57.8
MB122_1678	No Hits Found
MB122_1679	3483|vfid|4562|vsiid|5126|ssid|<gi|75512625|ref|ZP_00735137.1|_COG2	0.37	281	174	2	7	285	16	296	7e-62	197
MB122_1680	No Hits Found
MB122_1681	No Hits Found
MB122_1682	8171|vfid|10255|vsiid|12681|ssid|VFDB_lspA_lipoprotein_signal_pepti	0.32	150	89	12	4	147	6	149	3e-14	65.9
MB122_1683	No Hits Found
MB122_1684	No Hits Found
MB122_1685	7476|vfid|8838|vsiid|10756|ssid|L-	0.25	310	193	38	35	314	4	305	2e-13	70.1
MB122_1686	20298|vfid|45184|vsiid|66021|ssid|DNA_polymerase_V_subunit_UmuC_[Sa	0.26	330	212	31	3	311	10	329	2e-20	92.8
MB122_1687	No Hits Found
MB122_1688	No Hits Found
MB122_1689	No Hits Found
MB122_1690	No Hits Found
MB122_1691	No Hits Found
MB122_1692	No Hits Found
MB122_1693	No Hits Found
MB122_1694	No Hits Found
MB122_1695	No Hits Found
MB122_1696	No Hits Found
MB122_1697	No Hits Found
MB122_1698	No Hits Found
MB122_1699	No Hits Found
MB122_1700	No Hits Found
MB122_1701	18819|vfid|42227|vsiid|63064|ssid|hypothetical_protein_gbs0136_[Str	0.25	279	152	56	11	281	15	245	5e-10	60.1
MB122_1702	7473|vfid|8832|vsiid|10750|ssid|alanine_racemase_[Bacteroides_theta	0.24	359	255	15	135	489	58	405	1e-24	107
MB122_1703	No Hits Found
MB122_1704	24464|vfid|58854|vsiid|79721|ssid|penicillin_binding_protein_2_[Nei	0.28	610	360	74	14	618	32	572	3e-61	213
MB122_1705	No Hits Found
MB122_1706	No Hits Found
MB122_1707	No Hits Found
MB122_1708	No Hits Found
MB122_1709	No Hits Found
MB122_1710	No Hits Found
MB122_1711	No Hits Found
MB122_1712	No Hits Found
MB122_1713	17465|vfid|39519|vsiid|60356|ssid|heptaprenyl_diphosphate_synthase,	0.26	249	129	55	10	242	43	252	3e-13	68.9
MB122_1714	No Hits Found
MB122_1715	No Hits Found
MB122_1716	14152|vfid|22754|vsiid|43133|ssid|VFDB_ppkA|serine/threonine	0.35	259	158	8	14	270	8	260	2e-41	163
MB122_1717	No Hits Found
MB122_1718	No Hits Found
MB122_1719	No Hits Found
MB122_1720	No Hits Found
MB122_1721	13785|vfid|22017|vsiid|42029|ssid|VFDB_nanK_N-	0.24	266	171	29	9	268	3	245	3e-15	74.3
MB122_1722	7906|vfid|9739|vsiid|11910|ssid|VFDB_cps4H|capsular polysaccharide	0.24	305	203	28	16	310	14	300	5e-13	69.3
MB122_1723	8170|vfid|10253|vsiid|12678|ssid|VFDB_iap|P60 extracellular	0.48	89	44	2	230	316	374	462	3e-20	90.9
MB122_1724	8170|vfid|10253|vsiid|12678|ssid|VFDB_iap|P60 extracellular	0.45	92	48	2	101	190	370	461	8e-21	89.0
MB122_1725	No Hits Found
MB122_1726	No Hits Found
MB122_1727	No Hits Found
MB122_1728	No Hits Found
MB122_1730	No Hits Found
MB122_1731	No Hits Found
MB122_1732	No Hits Found
MB122_1733	No Hits Found
MB122_1734	No Hits Found
MB122_1735	No Hits Found
MB122_1736	No Hits Found
MB122_1737	No Hits Found
MB122_1738	No Hits Found
MB122_1739	27175|vfid|64285|vsiid|85153|ssid|cytosolic_leucyl_aminopeptidase_[	0.39	325	189	8	179	495	220	544	3e-62	214
MB122_1740	No Hits Found
MB122_1741	No Hits Found
MB122_1742	No Hits Found
MB122_1743	No Hits Found
MB122_1744	No Hits Found
MB122_1745	No Hits Found
MB122_1746	No Hits Found
MB122_1747	No Hits Found
MB122_1748	No Hits Found
MB122_1749	No Hits Found
MB122_1750	13817|vfid|22081|vsiid|42125|ssid|VFDB_glnA1|glutamine synthetase	0.69	474	145		18	491	5	478	0.0	699
MB122_1751	No Hits Found
MB122_1752	No Hits Found
MB122_1753	No Hits Found
MB122_1754	16501|vfid|37592|vsiid|58429|ssid|hypothetical_protein_c1271_[Esche	0.29	81	56	1	35	114	1	81	2e-08	49.7
MB122_1755	No Hits Found
MB122_1756	No Hits Found
MB122_1757	No Hits Found
MB122_1758	No Hits Found
MB122_1759	13772|vfid|21991|vsiid|41990|ssid|VFDB_hsdM_DNA_methylase_HsdM,	0.36	295	152	34	4	272	21	307	4e-47	167
MB122_1760	13860|vfid|22167|vsiid|42254|ssid|VFDB_s0055|putative IS110	0.52	393	182	5	2	393	5	393	e-128	375
MB122_1761	No Hits Found
MB122_1762	No Hits Found
MB122_1763	No Hits Found
MB122_1764	No Hits Found
MB122_1766	No Hits Found
MB122_1767	No Hits Found
MB122_1768	No Hits Found
MB122_1769	No Hits Found
MB122_1770	No Hits Found
MB122_1771	No Hits Found
MB122_1772	No Hits Found
MB122_1775	No Hits Found
MB122_1776	2945|vfid|3630|vsiid|4192|ssid|<locus|HP0512|gene|Unknown|ref|GI:15	0.32	439	258	40	7	412	2	433	2e-65	218
MB122_1777	No Hits Found
MB122_1778	No Hits Found
MB122_1779	No Hits Found
MB122_1780	No Hits Found
MB122_1781	No Hits Found
MB122_1782	No Hits Found
MB122_1783	No Hits Found
MB122_1784	No Hits Found
MB122_1785	8282|vfid|10436|vsiid|12932|ssid|VFDB_Cj1436c|putative	0.23	313	214	24	64	363	74	375	3e-17	82.0
MB122_1786	No Hits Found
MB122_1787	No Hits Found
MB122_1788	No Hits Found
MB122_1789	No Hits Found
MB122_1790	No Hits Found
MB122_1791	No Hits Found
MB122_1792	No Hits Found
MB122_1793	No Hits Found
MB122_1794	No Hits Found
MB122_1795	No Hits Found
MB122_1796	No Hits Found
MB122_1797	No Hits Found
MB122_1798	No Hits Found
MB122_1799	No Hits Found
MB122_1800	No Hits Found
MB122_1801	15599|vfid|35788|vsiid|56625|ssid|D-fructose-6-	0.43	632	328	32	1	624	1	608	e-157	464
MB122_1802	No Hits Found
MB122_1803	No Hits Found
MB122_1804	15223|vfid|24421|vsiid|45241|ssid|sp|P63933|DGTL1_BRUME_Deoxyguanos	0.42	219	108	17	29	242	36	242	7e-39	144
MB122_1805	No Hits Found
MB122_1806	No Hits Found
MB122_1807	No Hits Found
MB122_1808	No Hits Found
MB122_1809	No Hits Found
MB122_1810	No Hits Found
MB122_1811	19087|vfid|42763|vsiid|63600|ssid|transcription_regulator_ArsR_[Str	0.38	71	40	4	41	108	33	102	7e-10	52.4
MB122_1812	7364|vfid|8614|vsiid|10532|ssid|ferric_uptake_regulator_[Shigella_f	0.33	130	83	4	9	136	8	135	4e-19	77.8
MB122_1813	No Hits Found
MB122_1814	7990|vfid|9897|vsiid|12141|ssid|undecaprenyl_diphosphate_synthase_[	0.39	235	138	4	15	245	26	260	1e-54	176
MB122_1815	No Hits Found
MB122_1816	No Hits Found
MB122_1817	No Hits Found
MB122_1818	2790|vfid|3320|vsiid|3882|ssid|<locus|HP1490|gene|Unknown|ref|GI:15	0.27	428	273	36	14	421	25	436	6e-41	150
MB122_1819	No Hits Found
MB122_1820	20419|vfid|45426|vsiid|66263|ssid|PhoB-dependent,	0.48	205	103	2	122	324	79	283	9e-61	196
MB122_1821	No Hits Found
MB122_1822	18490|vfid|41569|vsiid|62406|ssid|dnaJ_protein_[Streptococcus_agala	0.36	377	225	13	4	374	5	374	1e-73	233
MB122_1823	18487|vfid|41563|vsiid|62400|ssid|heat-	0.35	158	91	11	13	165	4	155	2e-17	81.6
MB122_1824	8679|vfid|11231|vsiid|14124|ssid|VFDB_chuW|coproporphyrinogen III	0.23	380	269	20	10	380	60	428	2e-26	109
MB122_1825	No Hits Found
MB122_1826	No Hits Found
MB122_1827	2491|vfid|2720|vsiid|3063|ssid|VFDB_mbtA_bifunctional_salicyl-	0.34	101	64	2	414	513	393	492	3e-11	65.5
MB122_1828	7466|vfid|8818|vsiid|10736|ssid|4-alpha-	0.21	419	259	69	120	489	143	541	3e-14	76.3
MB122_1829	No Hits Found
MB122_1830	No Hits Found
MB122_1831	No Hits Found
MB122_1832	No Hits Found
MB122_1833	No Hits Found
MB122_1834	No Hits Found
MB122_1836	No Hits Found
MB122_1837	No Hits Found
MB122_1838	3580|vfid|4659|vsiid|5223|ssid|<sp|P97046|LMRA_LACLC_Multidrug_resi	0.31	499	320	24	81	577	107	583	2e-69	234
MB122_1839	No Hits Found
MB122_1840	No Hits Found
MB122_1841	No Hits Found
MB122_1842	No Hits Found
MB122_1843	No Hits Found
MB122_1844	No Hits Found
MB122_1845	No Hits Found
MB122_1846	15630|vfid|35850|vsiid|56687|ssid|ABC_transporter_substrate-	0.22	475	305	62	67	489	77	541	3e-21	96.7
MB122_1847	18828|vfid|42245|vsiid|63082|ssid|oligopeptide_ABC_transporter,	0.31	302	192	14	16	315	15	304	8e-53	175
MB122_1848	19437|vfid|43463|vsiid|64300|ssid|putative_peptide_transport_system	0.38	258	158	1	16	273	19	275	1e-55	181
MB122_1849	19440|vfid|43469|vsiid|64306|ssid|putative_peptide_transport_system	0.35	239	124	30	12	477	44	285	2e-39	150
MB122_1850	No Hits Found
MB122_1851	No Hits Found
MB122_1852	No Hits Found
MB122_1853	No Hits Found
MB122_1854	No Hits Found
MB122_1855	18828|vfid|42245|vsiid|63082|ssid|oligopeptide_ABC_transporter,	0.23	240	172	11	27	261	39	272	6e-20	90.1
MB122_1856	15630|vfid|35850|vsiid|56687|ssid|ABC_transporter_substrate-	0.24	337	210	44	6	309	27	352	1e-09	60.5
MB122_1857	23828|vfid|57636|vsiid|78503|ssid|COG0477:_Permeases_of_the_major_f	0.3	345	215	25	13	354	15	337	1e-38	143
MB122_1858	19440|vfid|43469|vsiid|64306|ssid|putative_peptide_transport_system	0.27	245	141	36	1	233	329	284	2e-14	71.6
MB122_1859	18830|vfid|42249|vsiid|63086|ssid|oligopeptide_ABC_transporter,	0.3	234	132	31	7	209	4	237	1e-23	96.3
MB122_1860	25229|vfid|60337|vsiid|81204|ssid|ribosomal_protection-	0.34	152	87	12	15	163	3	145	2e-21	98.2
MB122_1861	No Hits Found
MB122_1862	No Hits Found
MB122_1863	No Hits Found
MB122_1864	No Hits Found
MB122_1865	No Hits Found
MB122_1866	No Hits Found
MB122_1867	No Hits Found
MB122_1868	18889|vfid|42367|vsiid|63204|ssid|DegV_family_protein_[Streptococcu	0.28	215	140	14	30	238	72	278	2e-14	70.9
MB122_1869	No Hits Found
MB122_1870	No Hits Found
MB122_1871	No Hits Found
MB122_1872	12058|vfid|18763|vsiid|35140|ssid|sp|Q8P8K3|PROA_XANCP_Gamma-	0.42	400	227	3	28	427	17	413	1e-92	285
MB122_1873	1133|vfid|1134|vsiid|1133|ssid|vancomycin_resistance_protein_vancom	0.32	256	151	23	48	289	70	316	5e-25	102
MB122_1874	No Hits Found
MB122_1875	No Hits Found
MB122_1876	19453|vfid|43495|vsiid|64332|ssid|gamma-	0.34	236	147	7	55	285	20	253	4e-36	133
MB122_1877	No Hits Found
MB122_1878	No Hits Found
MB122_1879	No Hits Found
MB122_1882	No Hits Found
MB122_1883	No Hits Found
MB122_1884	No Hits Found
MB122_1886	No Hits Found
MB122_1887	No Hits Found
MB122_1888	10600|vfid|17305|vsiid|25541|ssid|tr|O67927|O67927_AQUAE_Transcript	0.28	108	74	3	20	127	14	118	1e-07	50.4
MB122_1889	No Hits Found
MB122_1890	21010|vfid|46607|vsiid|67444|ssid|salicylate_synthase_Irp9_[Yersini	0.26	356	237	25	323	675	95	428	8e-23	102
MB122_1891	8175|vfid|10263|vsiid|12693|ssid|VFDB_clpP|ATP-dependent Clp	0.46	189	100	1	14	202	3	190	9e-62	190
MB122_1892	8175|vfid|10263|vsiid|12693|ssid|VFDB_clpP|ATP-dependent Clp	0.52	176	83		20	195	20	195	8e-70	210
MB122_1893	18497|vfid|41583|vsiid|62420|ssid|trigger_factor_[Streptococcus_aga	0.28	397	277	7	1	390	1	397	3e-52	181
MB122_1895	No Hits Found
MB122_1896	No Hits Found
MB122_1897	20590|vfid|45768|vsiid|66605|ssid|putative_cytoplasmic_protein_[Sal	0.32	261	164	12	39	290	29	286	8e-31	117
MB122_1898	No Hits Found
MB122_1899	No Hits Found
MB122_1900	No Hits Found
MB122_1901	20096|vfid|44780|vsiid|65617|ssid|aminopeptidase_N_[Salmonella_ente	0.26	441	282	42	58	485	46	457	3e-27	118
MB122_1902	No Hits Found
MB122_1903	18786|vfid|42161|vsiid|62998|ssid|hypothetical_protein_gbs0103_[Str	0.34	174	107	7	90	261	57	225	3e-26	104
MB122_1904	No Hits Found
MB122_1905	No Hits Found
MB122_1906	No Hits Found
MB122_1907	No Hits Found
MB122_1908	No Hits Found
MB122_1909	20481|vfid|45550|vsiid|66387|ssid|ABC_transporter_ATPase_component_	0.31	292	158	42	5	290	3	568	2e-22	101
MB122_1910	No Hits Found
MB122_1911	No Hits Found
MB122_1912	No Hits Found
MB122_1913	No Hits Found
MB122_1914	No Hits Found
MB122_1915	No Hits Found
MB122_1916	No Hits Found
MB122_1917	No Hits Found
MB122_1918	No Hits Found
MB122_1919	No Hits Found
MB122_1920	No Hits Found
MB122_1921	No Hits Found
MB122_1922	21752|vfid|53686|vsiid|74553|ssid|SubE_[Bacillus_subtilis]|SubE	0.33	231	142	11	1	226	1	225	3e-33	123
MB122_1923	No Hits Found
MB122_1924	No Hits Found
MB122_1925	No Hits Found
MB122_1926	10439|vfid|17144|vsiid|24533|ssid|tr|Q46540|Q46540_DICNO_V2_proteas	0.41	504	246	47	21	509	10	481	e-113	351
MB122_1927	16246|vfid|37082|vsiid|57919|ssid|putative_polyketide_synthase_[Esche	0.31	190	106	24	22	203	841	1014	2e-12	67.8
MB122_1928	19086|vfid|42761|vsiid|63598|ssid|oxidoreductase_[Streptomyces_coel	0.32	183	114	10	12	190	14	190	7e-17	77.8
MB122_1929	No Hits Found
MB122_1930	16620|vfid|37830|vsiid|58667|ssid|CP4-	0.28	227	147	16	10	227	21	240	7e-15	72.8
MB122_1931	No Hits Found
MB122_1932	16104|vfid|36798|vsiid|57635|ssid|putative_integrase_[Corynebacteri	0.45	111	59	1	1	110	309	419	8e-27	101
MB122_1933	No Hits Found
MB122_1934	No Hits Found
MB122_1935	13709|vfid|21865|vsiid|41801|ssid|VFDB_tnpR|resolvase TnpR	0.58	177	74		4	180	6	182	9e-74	219
MB122_1936	No Hits Found
MB122_1937	No Hits Found
MB122_1938	No Hits Found
MB122_1939	18220|vfid|41029|vsiid|61866|ssid|alcohol_dehydrogenase,	0.39	331	192	9	8	331	12	340	4e-68	216
MB122_1940	No Hits Found
MB122_1941	No Hits Found
MB122_1942	No Hits Found
MB122_1943	2936|vfid|3612|vsiid|4174|ssid|<locus|HP0136|gene|Unknown|ref|GI:15	0.44	150	84		6	155	3	152	2e-40	132
MB122_1944	No Hits Found
MB122_1945	No Hits Found
MB122_1946	16581|vfid|37752|vsiid|58589|ssid|3-oxoacyl- acyl_carrier_protein	0.27	272	168	29	2636	2902	122	369	2e-11	68.6
MB122_1947	No Hits Found
MB122_1949	8394|vfid|10660|vsiid|13268|ssid|VFDB_letA|response regulator GacA	0.33	200	129	5	1	196	7	205	7e-31	112
MB122_1950	No Hits Found
MB122_1951	No Hits Found
MB122_1952	No Hits Found
MB122_1954	No Hits Found
MB122_1955	No Hits Found
MB122_1956	No Hits Found
MB122_1957	No Hits Found
MB122_1958	20047|vfid|44682|vsiid|65519|ssid|hypothetical_protein_t1810_[Salmo	0.27	253	149	35	33	255	64	311	1e-13	68.9
MB122_1959	No Hits Found
MB122_1960	No Hits Found
MB122_1961	No Hits Found
MB122_1962	No Hits Found
MB122_1963	19973|vfid|44534|vsiid|65371|ssid|nicotinate_phosphoribosyltransfer	0.23	406	239	70	17	367	1	391	2e-11	65.1
MB122_1964	No Hits Found
MB122_1965	No Hits Found
MB122_1966	2723|vfid|3186|vsiid|3748|ssid|<locus|FTT0794|gene|Unknown|ref|GI:5	0.25	174	116	13	167	340	20	180	7e-08	53.9
MB122_1967	No Hits Found
MB122_1969	8032|vfid|9976|vsiid|12262|ssid|VFDB_bepA_putative_cell_filamentati	0.43	69	38	1	8	75	113	181	5e-10	53.1
MB122_1970	No Hits Found
MB122_1971	No Hits Found
MB122_1972	No Hits Found
MB122_1973	No Hits Found
MB122_1974	No Hits Found
MB122_1975	No Hits Found
MB122_1976	No Hits Found
MB122_1977	No Hits Found
MB122_1978	No Hits Found
MB122_1979	No Hits Found
MB122_1980	No Hits Found
MB122_1981	No Hits Found
MB122_1983	No Hits Found
MB122_1984	No Hits Found
MB122_1985	No Hits Found
MB122_1986	No Hits Found
MB122_1987	No Hits Found
MB122_1988	No Hits Found
MB122_1989	No Hits Found
MB122_1990	No Hits Found
MB122_1991	No Hits Found
MB122_1992	No Hits Found
MB122_1993	No Hits Found
MB122_1994	No Hits Found
MB122_1995	2729|vfid|3198|vsiid|3760|ssid|<locus|FTT0652c|gene|ftnA_|ref|GI:56	0.34	159	102	2	3	161	2	158	2e-30	108
MB122_1996	7465|vfid|8816|vsiid|10734|ssid|ribonucleoside-	0.2	614	332	154	182	710	56	600	9e-13	71.6
MB122_1997	No Hits Found
MB122_1998	No Hits Found
MB122_1999	No Hits Found
MB122_2000	No Hits Found
MB122_2001	No Hits Found
MB122_2002	No Hits Found
MB122_2003	18083|vfid|40755|vsiid|61592|ssid|nodulatio_protein_nolR_[Mesorhizo	0.41	85	47	3	16	97	28	112	2e-10	54.3
MB122_2004	27014|vfid|63966|vsiid|84834|ssid|proton_motive_ATPase_H1B_[Leishma	0.24	612	363	100	67	588	98	699	1e-20	96.3
MB122_2005	No Hits Found
MB122_2006	No Hits Found
MB122_2008	8524|vfid|10920|vsiid|13658|ssid|VFDB_spaC_putative_surface-	0.28	181	107	22	72	244	1029	1195	9e-08	54.7
MB122_2009	No Hits Found
MB122_2010	No Hits Found
MB122_2012	No Hits Found
MB122_2013	No Hits Found
MB122_2014	3306|vfid|4218|vsiid|4782|ssid|<locus|BPSS0624|start|851201|end|853	0.32	131	85	4	711	840	524	651	4e-11	66.2
MB122_2015	17470|vfid|39529|vsiid|60366|ssid|ABC_transporter,	0.46	217	113	3	16	230	7	222	5e-69	212
MB122_2016	No Hits Found
MB122_2017	No Hits Found
MB122_2018	No Hits Found
MB122_2019	No Hits Found
MB122_2020	No Hits Found
MB122_2021	No Hits Found
MB122_2022	20185|vfid|44958|vsiid|65795|ssid|3-phosphoshikimate_1-	0.23	440	270	67	11	409	10	423	2e-07	52.4
MB122_2023	No Hits Found
MB122_2024	No Hits Found
MB122_2025	No Hits Found
MB122_2026	No Hits Found
MB122_2027	18883|vfid|42355|vsiid|63192|ssid|serine_O-	0.5	161	79		9	169	5	165	5e-52	165
MB122_2028	No Hits Found
MB122_2029	No Hits Found
MB122_2030	No Hits Found
MB122_2031	17461|vfid|39511|vsiid|60348|ssid|cytochrome_d_ubiquinol_oxidase,	0.4	456	243	28	2	444	3	443	e-106	325
MB122_2032	17462|vfid|39513|vsiid|60350|ssid|cytochrome_d_ubiquinol_oxidase,	0.4	334	176	23	3	322	4	328	5e-74	231
MB122_2033	20584|vfid|45756|vsiid|66593|ssid|cysteine/glutathione_ABC_transpor	0.32	465	243	71	96	508	97	542	6e-44	163
MB122_2034	17464|vfid|39517|vsiid|60354|ssid|transport_ATP-	0.26	536	340	54	3	507	26	538	1e-38	148
MB122_2035	No Hits Found
MB122_2036	No Hits Found
MB122_2037	No Hits Found
MB122_2038	No Hits Found
MB122_2039	18635|vfid|41859|vsiid|62696|ssid|amino_acid_ABC_transporter,	0.34	247	144	19	8	252	11	240	9e-37	133
MB122_2040	19072|vfid|42733|vsiid|63570|ssid|ABC_transporter_permease_protein_	0.34	163	99	7	41	225	353	236	1e-14	73.6
MB122_2041	19072|vfid|42733|vsiid|63570|ssid|ABC_transporter_permease_protein_	0.29	177	99	26	88	276	66	526	7e-08	53.5
MB122_2042	No Hits Found
MB122_2043	No Hits Found
MB122_2044	No Hits Found
MB122_2045	No Hits Found
MB122_2046	No Hits Found
MB122_2047	No Hits Found
MB122_2048	No Hits Found
MB122_2049	No Hits Found
MB122_2050	No Hits Found
MB122_2051	15599|vfid|35788|vsiid|56625|ssid|D-fructose-6-	0.29	208	129	18	43	245	2	196	2e-13	72.4
MB122_2052	No Hits Found
MB122_2053	No Hits Found
MB122_2054	No Hits Found
MB122_2055	3399|vfid|4404|vsiid|4968|ssid|<locus|BMEI1877|start|1930651|end|19	0.31	171	99	18	56	222	57	213	6e-14	67.8
MB122_2056	No Hits Found
MB122_2057	No Hits Found
MB122_2058	No Hits Found
MB122_2059	No Hits Found
MB122_2060	27968|vfid|65870|vsiid|86738|ssid|oligopeptidase_B_[Trypanosoma_cru	0.39	690	382	36	28	702	37	705	e-154	462
MB122_2061	No Hits Found
MB122_2062	13813|vfid|22073|vsiid|42113|ssid|VFDB_purC|phosphoribosylaminoimid	0.68	294	93		1	294	1	294	e-149	420
MB122_2063	No Hits Found
MB122_2064	No Hits Found
MB122_2066	No Hits Found
MB122_2067	No Hits Found
MB122_2068	No Hits Found
MB122_2069	15177|vfid|24375|vsiid|45195|ssid|tr|Q668C3|Q668C3_YERPS_Sensor_pro	0.31	295	186	16	207	497	173	455	7e-36	138
MB122_2070	2505|vfid|2748|vsiid|3105|ssid|VFDB_phoP_two_component_system_respo	0.65	226	79		10	235	22	247	e-106	305
MB122_2071	24568|vfid|59056|vsiid|79923|ssid|transport_protein_QacB_[Staphyloc	0.33	399	255	9	5	397	34	429	1e-67	224
MB122_2072	13961|vfid|22369|vsiid|42557|ssid|VFDB_orf67|hypothetical protein	0.25	166	108	15	9	163	23	184	2e-10	57.0
MB122_2073	2470|vfid|2678|vsiid|3000|ssid|VFDB_fbpA_secreted_antigen_85-	0.3	286	171	28	106	381	47	314	2e-19	87.8
MB122_2074	No Hits Found
[truncated: 152 more rows]

## Sheet: MB122_resistanceDB
locus_tag	Product
MB122_0001	No Hits Found
MB122_0002	No Hits Found
MB122_0003	No Hits Found
MB122_0004	No Hits Found
MB122_0005	AY136281.1.orf1.gene.p01 DNA gyrase subunit B. Encoded by gene	0.6	679	239	32	8	681	26	677	0.0	786
MB122_0006	No Hits Found
MB122_0007	No Hits Found
MB122_0008	No Hits Found
MB122_0009	AE000516.2.gene6.p01 DNA gyrase subunit A. Identified by similarity	0.73	818	218	1	9	825	10	827	0.0	1238
MB122_0010	No Hits Found
MB122_0011	No Hits Found
MB122_0012	No Hits Found
MB122_0013	No Hits Found
MB122_0015	No Hits Found
MB122_0016	No Hits Found
MB122_0017	YP_403947 macrolide transporter ATP-binding /permease protein	0.33	217	120	24	6	209	2	207	3e-25	102
MB122_0018	No Hits Found
MB122_0019	No Hits Found
MB122_0020	No Hits Found
MB122_0021	No Hits Found
MB122_0022	No Hits Found
MB122_0023	No Hits Found
MB122_0024	No Hits Found
MB122_0025	No Hits Found
MB122_0026	No Hits Found
MB122_0027	No Hits Found
MB122_0028	No Hits Found
MB122_0029	No Hits Found
MB122_0030	No Hits Found
MB122_0031	No Hits Found
MB122_0032	No Hits Found
MB122_0033	No Hits Found
MB122_0034	No Hits Found
MB122_0035	No Hits Found
MB122_0036	No Hits Found
MB122_0037	NC_012469.1.7686878.p01 macrolide export ATP-binding/permease	0.28	212	140	11	39	246	23	227	2e-22	91.7
MB122_0038	No Hits Found
MB122_0039	No Hits Found
MB122_0040	No Hits Found
MB122_0041	No Hits Found
MB122_0042	No Hits Found
MB122_0043	No Hits Found
MB122_0044	CAR59037 hypothetical protein [Salmonella enterica subsp. enterica	0.28	383	218	57	131	475	243	606	3e-24	104
MB122_0045	No Hits Found
MB122_0046	No Hits Found
MB122_0047	No Hits Found
MB122_0048	No Hits Found
MB122_0049	No Hits Found
MB122_0050	No Hits Found
MB122_0051	No Hits Found
MB122_0052	No Hits Found
MB122_0053	No Hits Found
MB122_0054	No Hits Found
MB122_0055	No Hits Found
MB122_0056	No Hits Found
MB122_0057	No Hits Found
MB122_0058	No Hits Found
MB122_0059	No Hits Found
MB122_0061	No Hits Found
MB122_0062	No Hits Found
MB122_0063	No Hits Found
MB122_0064	No Hits Found
MB122_0065	No Hits Found
MB122_0066	No Hits Found
MB122_0069	No Hits Found
MB122_0070	No Hits Found
MB122_0071	CP001581.1.gene598.p01 macrolide export ATP-binding/permease	0.34	202	120	12	40	235	22	217	4e-28	106
MB122_0072	P13249 RecName: Full=Puromycin N-acetyltransferase.	0.36	190	112	8	2	183	7	196	5e-32	112
MB122_0073	No Hits Found
MB122_0074	No Hits Found
MB122_0075	No Hits Found
MB122_0076	No Hits Found
MB122_0077	No Hits Found
MB122_0078	No Hits Found
MB122_0079	No Hits Found
MB122_0080	No Hits Found
MB122_0081	No Hits Found
MB122_0082	No Hits Found
MB122_0083	No Hits Found
MB122_0084	No Hits Found
MB122_0085	No Hits Found
MB122_0086	No Hits Found
MB122_0087	No Hits Found
MB122_0088	No Hits Found
MB122_0089	No Hits Found
MB122_0090	No Hits Found
MB122_0091	No Hits Found
MB122_0092	No Hits Found
MB122_0093	NC_006877.3293011.p01 MarR-like protein. transcriptional regulator.	0.45	123	66	1	1	122	1	123	2e-34	115
MB122_0094	No Hits Found
MB122_0095	No Hits Found
MB122_0096	No Hits Found
MB122_0097	No Hits Found
MB122_0098	No Hits Found
MB122_0099	No Hits Found
MB122_0100	No Hits Found
MB122_0101	No Hits Found
MB122_0102	No Hits Found
MB122_0103	No Hits Found
MB122_0104	No Hits Found
MB122_0105	No Hits Found
MB122_0106	No Hits Found
MB122_0107	No Hits Found
MB122_0108	No Hits Found
MB122_0109	No Hits Found
MB122_0110	No Hits Found
MB122_0111	No Hits Found
MB122_0112	No Hits Found
MB122_0113	No Hits Found
MB122_0114	No Hits Found
MB122_0115	No Hits Found
MB122_0116	No Hits Found
MB122_0117	AE000516.2.gene4101.p01 arabinosyl transferase. Identified by	0.38	1105	615	70	23	1091	27	1097	0.0	697
MB122_0118	No Hits Found
MB122_0119	No Hits Found
MB122_0120	No Hits Found
MB122_0121	No Hits Found
MB122_0122	No Hits Found
MB122_0123	No Hits Found
MB122_0124	No Hits Found
MB122_0125	No Hits Found
MB122_0126	No Hits Found
MB122_0127	No Hits Found
MB122_0128	NC_012469.1.7686946.p01 macrolide export ATP-binding/permease	0.29	213	132	19	5	206	2	206	7e-22	88.2
MB122_0129	No Hits Found
MB122_0130	No Hits Found
MB122_0131	No Hits Found
MB122_0132	No Hits Found
MB122_0133	ABB80128 SubE [Bacillus subtilis].	0.26	202	131	17	51	239	23	220	1e-15	73.2
MB122_0134	No Hits Found
MB122_0135	No Hits Found
MB122_0136	No Hits Found
MB122_0137	No Hits Found
MB122_0138	No Hits Found
MB122_0139	No Hits Found
MB122_0140	No Hits Found
MB122_0141	No Hits Found
MB122_0142	No Hits Found
MB122_0143	No Hits Found
MB122_0144	No Hits Found
MB122_0145	No Hits Found
MB122_0146	No Hits Found
MB122_0147	No Hits Found
MB122_0148	No Hits Found
MB122_0149	No Hits Found
MB122_0150	No Hits Found
MB122_0151	No Hits Found
MB122_0152	No Hits Found
MB122_0153	No Hits Found
MB122_0154	No Hits Found
MB122_0155	No Hits Found
MB122_0156	No Hits Found
MB122_0157	No Hits Found
MB122_0158	No Hits Found
MB122_0159	No Hits Found
MB122_0160	No Hits Found
MB122_0161	No Hits Found
MB122_0162	No Hits Found
MB122_0163	No Hits Found
MB122_0164	No Hits Found
MB122_0165	No Hits Found
MB122_0166	No Hits Found
MB122_0167	No Hits Found
MB122_0168	No Hits Found
MB122_0169	No Hits Found
MB122_0170	No Hits Found
MB122_0171	No Hits Found
MB122_0172	No Hits Found
MB122_0173	No Hits Found
MB122_0174	No Hits Found
MB122_0175	No Hits Found
MB122_0176	No Hits Found
MB122_0177	No Hits Found
MB122_0178	No Hits Found
MB122_0179	No Hits Found
MB122_0180	No Hits Found
MB122_0181	No Hits Found
MB122_0182	No Hits Found
MB122_0183	No Hits Found
MB122_0184	No Hits Found
MB122_0185	No Hits Found
MB122_0186	No Hits Found
MB122_0188	No Hits Found
MB122_0190	No Hits Found
MB122_0191	No Hits Found
MB122_0192	No Hits Found
MB122_0193	No Hits Found
MB122_0194	No Hits Found
MB122_0195	No Hits Found
MB122_0196	No Hits Found
MB122_0197	No Hits Found
MB122_0198	No Hits Found
MB122_0199	No Hits Found
MB122_0202	No Hits Found
MB122_0203	No Hits Found
MB122_0204	No Hits Found
MB122_0205	NC_012469.1.7685735.p01 macrolide export ATP-binding/permease	0.31	206	123	18	21	210	25	228	3e-26	103
MB122_0206	No Hits Found
MB122_0207	No Hits Found
MB122_0208	No Hits Found
MB122_0209	No Hits Found
MB122_0210	NC_003923.1003749.p01 alkaline phosphatase synthesis	0.36	227	139	5	4	228	3	226	1e-43	145
MB122_0211	NC_002695.1.914983.p01 two-component sensor protein. Encoded by	0.28	252	156	24	10	256	220	452	1e-18	83.2
MB122_0212	No Hits Found
MB122_0213	No Hits Found
MB122_0214	No Hits Found
MB122_0215	No Hits Found
MB122_0216	No Hits Found
MB122_0217	No Hits Found
MB122_0218	No Hits Found
MB122_0219	No Hits Found
MB122_0220	No Hits Found
MB122_0221	No Hits Found
MB122_0222	P57296 RecName: Full=Penicillin-binding protein 1B; Short=PBP-1b;	0.28	582	347	71	74	641	151	675	3e-38	150
MB122_0223	No Hits Found
MB122_0224	No Hits Found
MB122_0225	No Hits Found
MB122_0226	No Hits Found
MB122_0227	CP000647.1.gene3780.p01 cyclic AMP receptor protein. Encoded by	0.32	191	121	8	33	219	23	209	2e-28	105
MB122_0228	No Hits Found
MB122_0229	No Hits Found
MB122_0230	No Hits Found
MB122_0231	No Hits Found
MB122_0232	No Hits Found
MB122_0233	No Hits Found
MB122_0234	No Hits Found
MB122_0235	No Hits Found
MB122_0236	No Hits Found
MB122_0237	No Hits Found
MB122_0238	No Hits Found
MB122_0239	No Hits Found
MB122_0240	No Hits Found
MB122_0241	No Hits Found
MB122_0242	No Hits Found
MB122_0243	No Hits Found
MB122_0244	No Hits Found
MB122_0245	No Hits Found
MB122_0247	No Hits Found
MB122_0248	No Hits Found
MB122_0249	No Hits Found
MB122_0250	No Hits Found
MB122_0251	No Hits Found
MB122_0252	No Hits Found
MB122_0253	No Hits Found
MB122_0254	No Hits Found
MB122_0255	No Hits Found
MB122_0256	No Hits Found
MB122_0257	No Hits Found
MB122_0258	No Hits Found
MB122_0259	No Hits Found
MB122_0260	No Hits Found
MB122_0261	No Hits Found
MB122_0262	No Hits Found
MB122_0263	No Hits Found
MB122_0264	No Hits Found
MB122_0265	No Hits Found
MB122_0266	No Hits Found
MB122_0267	No Hits Found
MB122_0268	No Hits Found
MB122_0269	No Hits Found
MB122_0270	No Hits Found
MB122_0271	No Hits Found
MB122_0272	No Hits Found
MB122_0273	No Hits Found
MB122_0274	No Hits Found
MB122_0275	No Hits Found
MB122_0276	No Hits Found
MB122_0277	No Hits Found
MB122_0278	No Hits Found
MB122_0279	CP000647.1.gene4256.p01 two-component sensor protein. Encoded by	0.33	230	143	9	148	376	233	454	8e-33	127
MB122_0280	NC_012469.1.7685629.p01 alkaline phosphatase synthesis	0.47	231	115	7	1	227	1	228	3e-69	210
MB122_0281	No Hits Found
MB122_0282	No Hits Found
MB122_0283	No Hits Found
MB122_0284	No Hits Found
MB122_0285	No Hits Found
MB122_0286	No Hits Found
MB122_0287	No Hits Found
MB122_0288	No Hits Found
MB122_0289	No Hits Found
MB122_0290	No Hits Found
MB122_0291	No Hits Found
MB122_0292	No Hits Found
MB122_0293	No Hits Found
MB122_0294	No Hits Found
MB122_0295	No Hits Found
MB122_0296	No Hits Found
MB122_0297	No Hits Found
MB122_0298	No Hits Found
MB122_0299	No Hits Found
MB122_0300	No Hits Found
MB122_0301	No Hits Found
MB122_0302	No Hits Found
MB122_0303	No Hits Found
MB122_0304	No Hits Found
MB122_0305	No Hits Found
MB122_0306	No Hits Found
MB122_0307	NC_012469.1.7686878.p01 macrolide export ATP-binding/permease	0.28	214	121	32	16	212	23	221	3e-19	82.4
MB122_0308	No Hits Found
MB122_0309	No Hits Found
MB122_0310	No Hits Found
MB122_0311	No Hits Found
MB122_0312	No Hits Found
MB122_0313	No Hits Found
MB122_0314	No Hits Found
MB122_0315	No Hits Found
MB122_0316	No Hits Found
MB122_0317	No Hits Found
MB122_0318	No Hits Found
MB122_0319	No Hits Found
MB122_0320	No Hits Found
MB122_0321	No Hits Found
MB122_0322	No Hits Found
MB122_0323	No Hits Found
MB122_0324	No Hits Found
MB122_0325	No Hits Found
MB122_0326	No Hits Found
MB122_0327	No Hits Found
MB122_0328	No Hits Found
MB122_0329	No Hits Found
MB122_0330	No Hits Found
MB122_0331	No Hits Found
MB122_0332	No Hits Found
MB122_0333	No Hits Found
MB122_0334	No Hits Found
MB122_0335	No Hits Found
MB122_0336	No Hits Found
MB122_0337	P42332 RecName: Full=Bacitracin transport ATP-binding protein bcrA.	0.3	249	157	17	5	246	2	240	3e-26	102
MB122_0338	No Hits Found
MB122_0339	No Hits Found
MB122_0340	No Hits Found
MB122_0341	AE000516.2.gene708.p01 DNA-directed RNA polymerase, beta subunit.	0.75	1178	271	17	13	1176	1	1175	0.0	1842
MB122_0342	No Hits Found
MB122_0343	No Hits Found
MB122_0344	CP000034.1.gene4477.p01 putative positive transcription regulator.	0.26	219	140	21	2	220	1	198	6e-17	74.7
MB122_0345	YP_001096294 hypothetical protein pLEW6932_p25 [Staphylococcus sp.	0.37	305	178	14	1	300	1	296	3e-55	180
MB122_0346	No Hits Found
MB122_0347	No Hits Found
MB122_0348	No Hits Found
MB122_0349	No Hits Found
MB122_0350	No Hits Found
MB122_0351	No Hits Found
MB122_0352	No Hits Found
MB122_0353	No Hits Found
MB122_0354	NP_348076 tetracycline resistance protein [Clostridium	0.27	691	432	67	9	697	1	626	3e-83	275
MB122_0355	No Hits Found
MB122_0356	AAL09826 ribosomal protection tetracycline resistance protein	0.34	153	89	11	13	161	4	149	2e-15	76.6
MB122_0357	No Hits Found
MB122_0358	No Hits Found
MB122_0359	No Hits Found
MB122_0360	No Hits Found
MB122_0361	No Hits Found
MB122_0362	No Hits Found
MB122_0363	No Hits Found
MB122_0364	No Hits Found
MB122_0365	No Hits Found
MB122_0366	No Hits Found
MB122_0367	No Hits Found
MB122_0368	No Hits Found
MB122_0369	No Hits Found
MB122_0370	No Hits Found
MB122_0371	No Hits Found
MB122_0372	No Hits Found
MB122_0373	No Hits Found
MB122_0374	No Hits Found
MB122_0375	No Hits Found
MB122_0376	No Hits Found
MB122_0377	CP001581.1.gene798.p01 macrolide export ATP-binding/permease	0.28	214	140	13	5	567	3	204	2e-17	80.1
MB122_0378	No Hits Found
MB122_0379	No Hits Found
MB122_0380	No Hits Found
MB122_0381	No Hits Found
MB122_0382	No Hits Found
MB122_0383	No Hits Found
MB122_0384	No Hits Found
MB122_0385	No Hits Found
MB122_0386	No Hits Found
MB122_0387	No Hits Found
MB122_0388	No Hits Found
MB122_0389	No Hits Found
MB122_0390	No Hits Found
MB122_0391	No Hits Found
MB122_0392	No Hits Found
MB122_0394	No Hits Found
MB122_0395	No Hits Found
MB122_0396	No Hits Found
MB122_0397	No Hits Found
MB122_0398	No Hits Found
MB122_0399	No Hits Found
MB122_0400	ZP_04638972 Fosmidomycin resistance protein [Yersinia mollaretii	0.23	318	220	24	51	360	49	350	6e-07	49.7
MB122_0401	No Hits Found
MB122_0402	No Hits Found
MB122_0403	No Hits Found
MB122_0404	HE999704.1.gene1181.p01 Molybdopterin molybdenumtransferase.	0.27	371	254	16	28	396	26	382	1e-40	147
MB122_0405	No Hits Found
MB122_0406	No Hits Found
MB122_0407	No Hits Found
MB122_0408	No Hits Found
MB122_0409	No Hits Found
MB122_0410	No Hits Found
MB122_0411	No Hits Found
MB122_0412	No Hits Found
MB122_0413	No Hits Found
MB122_0414	No Hits Found
MB122_0415	No Hits Found
MB122_0416	No Hits Found
MB122_0417	No Hits Found
MB122_0418	No Hits Found
MB122_0419	No Hits Found
MB122_0420	No Hits Found
MB122_0421	CP001581.1.gene798.p01 macrolide export ATP-binding/permease	0.34	209	128	9	20	222	22	227	4e-34	124
MB122_0422	No Hits Found
MB122_0423	No Hits Found
MB122_0424	No Hits Found
MB122_0425	No Hits Found
MB122_0426	No Hits Found
MB122_0427	No Hits Found
MB122_0428	No Hits Found
MB122_0429	No Hits Found
MB122_0430	No Hits Found
MB122_0431	No Hits Found
MB122_0432	No Hits Found
MB122_0433	No Hits Found
MB122_0434	No Hits Found
MB122_0435	No Hits Found
MB122_0437	No Hits Found
MB122_0438	No Hits Found
MB122_0439	No Hits Found
MB122_0440	No Hits Found
MB122_0441	No Hits Found
MB122_0442	No Hits Found
MB122_0444	No Hits Found
MB122_0445	No Hits Found
MB122_0446	No Hits Found
MB122_0447	No Hits Found
MB122_0448	No Hits Found
MB122_0449	No Hits Found
MB122_0450	No Hits Found
MB122_0451	No Hits Found
MB122_0452	DQ212986.1.gene11.p01 VanTG. Encoded by gene vanTG. Serine	0.33	362	220	21	8	357	349	701	1e-55	192
MB122_0453	No Hits Found
MB122_0454	No Hits Found
MB122_0455	No Hits Found
MB122_0456	No Hits Found
MB122_0457	No Hits Found
MB122_0458	No Hits Found
MB122_0459	No Hits Found
MB122_0460	No Hits Found
MB122_0461	No Hits Found
MB122_0462	No Hits Found
MB122_0463	No Hits Found
MB122_0464	No Hits Found
MB122_0465	No Hits Found
MB122_0466	No Hits Found
MB122_0467	No Hits Found
MB122_0468	No Hits Found
MB122_0469	No Hits Found
MB122_0470	No Hits Found
MB122_0471	No Hits Found
MB122_0472	No Hits Found
MB122_0473	CP000034.1.gene4477.p01 putative positive transcription regulator.	0.25	224	137	29	1	220	1	199	1e-14	68.6
MB122_0474	No Hits Found
MB122_0475	No Hits Found
MB122_0476	No Hits Found
MB122_0477	No Hits Found
MB122_0478	NC_012469.1.7686878.p01 macrolide export ATP-binding/permease	0.43	203	112	2	6	207	5	206	3e-53	173
MB122_0479	No Hits Found
MB122_0480	No Hits Found
MB122_0481	No Hits Found
MB122_0482	No Hits Found
MB122_0483	No Hits Found
MB122_0484	No Hits Found
MB122_0485	CP004022.1.gene758.p01 macrolide transporter ATP-binding /permease	0.31	215	121	26	1	199	5	209	2e-22	93.6
MB122_0486	No Hits Found
MB122_0487	No Hits Found
MB122_0488	NC_002952.2859148.p01 putative metalloregulator. Encoded by gene	0.36	187	108	11	6	188	2	181	5e-25	96.3
MB122_0489	No Hits Found
MB122_0490	No Hits Found
MB122_0491	No Hits Found
MB122_0492	No Hits Found
MB122_0493	No Hits Found
MB122_0495	No Hits Found
MB122_0496	No Hits Found
MB122_0497	NC_012469.1.7685735.p01 macrolide export ATP-binding/permease	0.31	197	126	8	25	219	26	216	4e-20	85.1
MB122_0498	No Hits Found
MB122_0499	No Hits Found
MB122_0500	No Hits Found
MB122_0501	AAB36568 chloramphenicol resistance protein [Streptomyces	0.32	421	268	17	2	407	7	425	1e-44	158
MB122_0502	No Hits Found
MB122_0503	No Hits Found
MB122_0504	No Hits Found
MB122_0505	No Hits Found
MB122_0506	No Hits Found
MB122_0507	AF130997.1.orf2.gene.p01 D,D carboxypeptidase. Encoded by gene	0.3	237	143	21	1	217	105	340	1e-18	83.2
MB122_0508	No Hits Found
MB122_0509	No Hits Found
MB122_0510	No Hits Found
MB122_0511	No Hits Found
MB122_0512	No Hits Found
MB122_0513	No Hits Found
MB122_0514	No Hits Found
MB122_0515	No Hits Found
MB122_0516	No Hits Found
MB122_0517	No Hits Found
MB122_0518	No Hits Found
MB122_0519	ABS72697 LmrB [Bacillus amyloliquefaciens FZB42].	0.37	476	278	21	17	478	7	475	1e-98	303
MB122_0520	No Hits Found
MB122_0521	No Hits Found
MB122_0522	No Hits Found
MB122_0523	No Hits Found
MB122_0524	No Hits Found
MB122_0525	No Hits Found
MB122_0526	No Hits Found
MB122_0527	No Hits Found
MB122_0528	No Hits Found
MB122_0529	NC_009641.5332116.p01 maltose operon transcriptional repressor.	0.22	334	246	13	30	350	3	336	3e-17	80.1
MB122_0530	No Hits Found
MB122_0531	No Hits Found
MB122_0532	No Hits Found
MB122_0533	No Hits Found
MB122_0534	No Hits Found
MB122_0535	No Hits Found
MB122_0536	No Hits Found
MB122_0537	No Hits Found
MB122_0538	No Hits Found
MB122_0539	No Hits Found
MB122_0540	No Hits Found
MB122_0541	No Hits Found
MB122_0542	No Hits Found
MB122_0543	No Hits Found
MB122_0544	No Hits Found
MB122_0545	No Hits Found
MB122_0546	No Hits Found
MB122_0547	No Hits Found
MB122_0548	No Hits Found
MB122_0549	No Hits Found
MB122_0550	No Hits Found
MB122_0551	No Hits Found
MB122_0552	No Hits Found
MB122_0553	No Hits Found
MB122_0554	No Hits Found
MB122_0555	No Hits Found
MB122_0556	No Hits Found
MB122_0557	No Hits Found
MB122_0558	No Hits Found
MB122_0559	AE000516.2.gene3505.p01 DNA-binding response regulator MtrA.	0.71	223	64		1	223	11	233	e-106	305
MB122_0560	AE015929.1.gene1105.p01 putative protein histidine kinase arlS.	0.23	352	255	13	114	463	115	455	3e-34	133
MB122_0561	No Hits Found
MB122_0562	No Hits Found
MB122_0563	No Hits Found
MB122_0564	No Hits Found
MB122_0565	No Hits Found
MB122_0566	No Hits Found
MB122_0567	No Hits Found
MB122_0568	No Hits Found
MB122_0569	No Hits Found
MB122_0570	No Hits Found
MB122_0571	No Hits Found
MB122_0572	No Hits Found
MB122_0573	No Hits Found
MB122_0574	No Hits Found
MB122_0575	No Hits Found
MB122_0576	No Hits Found
MB122_0577	No Hits Found
MB122_0578	No Hits Found
MB122_0579	No Hits Found
MB122_0580	No Hits Found
MB122_0581	No Hits Found
MB122_0582	No Hits Found
MB122_0583	No Hits Found
MB122_0584	No Hits Found
MB122_0585	No Hits Found
MB122_0586	No Hits Found
MB122_0587	No Hits Found
MB122_0588	No Hits Found
MB122_0589	No Hits Found
MB122_0590	No Hits Found
MB122_0591	No Hits Found
MB122_0592	No Hits Found
MB122_0593	No Hits Found
MB122_0594	No Hits Found
MB122_0595	No Hits Found
MB122_0596	No Hits Found
MB122_0597	No Hits Found
MB122_0598	No Hits Found
MB122_0599	No Hits Found
MB122_0600	No Hits Found
MB122_0601	No Hits Found
MB122_0602	No Hits Found
MB122_0603	No Hits Found
MB122_0604	No Hits Found
MB122_0605	No Hits Found
MB122_0606	No Hits Found
MB122_0607	No Hits Found
MB122_0608	No Hits Found
MB122_0609	No Hits Found
MB122_0610	No Hits Found
MB122_0611	No Hits Found
MB122_0612	No Hits Found
MB122_0613	No Hits Found
MB122_0614	No Hits Found
MB122_0615	No Hits Found
MB122_0616	NC_012469.1.7686878.p01 macrolide export ATP-binding/permease	0.41	212	120	3	1	209	4	215	9e-51	163
MB122_0617	No Hits Found
MB122_0618	No Hits Found
MB122_0619	No Hits Found
MB122_0620	No Hits Found
MB122_0621	No Hits Found
MB122_0622	No Hits Found
MB122_0623	No Hits Found
MB122_0624	No Hits Found
MB122_0625	No Hits Found
MB122_0627	No Hits Found
MB122_0628	CP001581.1.gene798.p01 macrolide export ATP-binding/permease	0.28	226	148	13	1	218	3	223	2e-24	95.5
MB122_0629	No Hits Found
MB122_0630	No Hits Found
MB122_0631	No Hits Found
MB122_0632	No Hits Found
MB122_0633	No Hits Found
MB122_0634	No Hits Found
MB122_0635	No Hits Found
MB122_0636	No Hits Found
MB122_0637	No Hits Found
MB122_0638	No Hits Found
MB122_0640	NC_011595.7058536.p01 Transposon Tn10 tetC protein (ORFL).	0.27	140	96	6	21	158	2	137	2e-12	61.6
MB122_0641	No Hits Found
MB122_0642	No Hits Found
MB122_0643	No Hits Found
MB122_0644	No Hits Found
MB122_0645	No Hits Found
MB122_0646	CP000034.1.gene4477.p01 putative positive transcription regulator.	0.22	213	152	13	2	211	1	203	5e-12	60.8
MB122_0647	No Hits Found
MB122_0648	No Hits Found
MB122_0649	No Hits Found
MB122_0650	No Hits Found
MB122_0651	No Hits Found
MB122_0652	No Hits Found
MB122_0653	No Hits Found
MB122_0655	CP001918.1.gene2931.p01 drug resistance transporter, EmrB/QacA	0.24	177	130	3	1	176	1	175	3e-08	53.5
MB122_0656	No Hits Found
MB122_0657	No Hits Found
MB122_0658	No Hits Found
MB122_0659	No Hits Found
MB122_0660	No Hits Found
MB122_0661	No Hits Found
MB122_0662	No Hits Found
MB122_0664	No Hits Found
MB122_0665	No Hits Found
MB122_0666	No Hits Found
MB122_0668	No Hits Found
MB122_0669	No Hits Found
MB122_0670	No Hits Found
MB122_0671	No Hits Found
MB122_0672	No Hits Found
MB122_0673	No Hits Found
MB122_0674	No Hits Found
MB122_0675	No Hits Found
MB122_0676	No Hits Found
MB122_0677	No Hits Found
MB122_0678	No Hits Found
MB122_0679	No Hits Found
MB122_0680	No Hits Found
MB122_0681	No Hits Found
MB122_0682	No Hits Found
MB122_0683	No Hits Found
MB122_0684	No Hits Found
MB122_0685	NC_012469.1.7685735.p01 macrolide export ATP-binding/permease	0.29	156	104	6	1	152	49	202	1e-15	71.6
MB122_0686	No Hits Found
MB122_0687	No Hits Found
MB122_0688	No Hits Found
MB122_0689	No Hits Found
MB122_0692	No Hits Found
MB122_0693	No Hits Found
MB122_0694	No Hits Found
MB122_0695	No Hits Found
MB122_0696	No Hits Found
MB122_0697	No Hits Found
MB122_0698	No Hits Found
MB122_0699	No Hits Found
MB122_0700	No Hits Found
MB122_0701	No Hits Found
MB122_0702	No Hits Found
MB122_0703	No Hits Found
MB122_0704	No Hits Found
MB122_0705	No Hits Found
MB122_0706	No Hits Found
MB122_0707	No Hits Found
MB122_0708	No Hits Found
MB122_0709	No Hits Found
MB122_0710	No Hits Found
MB122_0711	No Hits Found
MB122_0712	No Hits Found
MB122_0713	No Hits Found
MB122_0714	No Hits Found
MB122_0715	No Hits Found
MB122_0716	No Hits Found
MB122_0717	No Hits Found
MB122_0718	No Hits Found
MB122_0719	AM180355.1.gene2414.p01 putative vancomycin resistance protein,	0.32	243	154	10	269	504	158	397	2e-30	121
MB122_0720	No Hits Found
MB122_0721	No Hits Found
MB122_0722	No Hits Found
MB122_0723	No Hits Found
MB122_0724	No Hits Found
MB122_0725	No Hits Found
MB122_0726	No Hits Found
MB122_0727	NC_002952.2861306.p01 hypothetical protein. Similar to	0.2	291	198	32	269	544	546	819	3e-13	72.4
MB122_0728	No Hits Found
MB122_0729	HE999704.1.gene2674.p01 Cystathionine beta-lyase PatB. Encoded by	0.24	178	128	7	117	288	82	258	6e-10	58.9
MB122_0730	No Hits Found
MB122_0731	No Hits Found
MB122_0732	No Hits Found
MB122_0733	No Hits Found
MB122_0734	No Hits Found
MB122_0735	No Hits Found
MB122_0736	No Hits Found
MB122_0737	No Hits Found
MB122_0738	No Hits Found
MB122_0739	No Hits Found
MB122_0740	NC_008702.1.4609454.p01 ABC transporter ATP-binding	0.36	213	123	12	6	212	36	242	4e-24	99.0
MB122_0741	No Hits Found
MB122_0742	No Hits Found
MB122_0743	No Hits Found
MB122_0744	No Hits Found
MB122_0745	No Hits Found
MB122_0746	No Hits Found
MB122_0747	No Hits Found
MB122_0748	No Hits Found
MB122_0749	YP_002850060 macrolide transporter ATP-binding/permease	0.32	250	129	41	314	553	20	238	7e-22	97.8
MB122_0750	CP001581.1.gene598.p01 macrolide export ATP-binding/permease	0.32	188	114	12	23	204	23	204	5e-22	88.6
MB122_0751	No Hits Found
MB122_0752	No Hits Found
MB122_0753	No Hits Found
MB122_0754	No Hits Found
MB122_0755	No Hits Found
MB122_0756	No Hits Found
MB122_0757	No Hits Found
MB122_0758	No Hits Found
MB122_0759	No Hits Found
MB122_0760	No Hits Found
MB122_0761	No Hits Found
MB122_0762	No Hits Found
MB122_0763	No Hits Found
MB122_0764	No Hits Found
MB122_0765	AB158573.gene.p01 rpsD_(ramA_or_sud2) protein. Encoded by gene	0.25	239	158	19	1	237	1	222	3e-11	60.8
MB122_0766	CP004022.1.gene757.p01 macrolide transporter subunit MacA.	0.22	191	134	14	334	520	173	353	1e-07	52.0
MB122_0767	NC_012469.1.7686878.p01 macrolide export ATP-binding/permease	0.53	229	104	3	16	243	4	230	1e-81	242
MB122_0768	CP004022.1.gene758.p01 macrolide transporter ATP-binding /permease	0.32	425	252	34	3	423	253	647	8e-58	199
MB122_0769	No Hits Found
MB122_0770	No Hits Found
MB122_0771	No Hits Found
MB122_0772	No Hits Found
MB122_0773	No Hits Found
MB122_0775	No Hits Found
MB122_0776	No Hits Found
MB122_0777	No Hits Found
MB122_0778	No Hits Found
MB122_0779	No Hits Found
MB122_0780	No Hits Found
MB122_0782	No Hits Found
MB122_0783	YP_001096294 hypothetical protein pLEW6932_p25 [Staphylococcus sp.	0.32	228	142	12	17	239	2	222	2e-38	135
MB122_0784	No Hits Found
MB122_0786	No Hits Found
MB122_0787	No Hits Found
MB122_0788	No Hits Found
MB122_0789	No Hits Found
MB122_0790	No Hits Found
MB122_0791	No Hits Found
MB122_0792	No Hits Found
MB122_0793	No Hits Found
MB122_0794	No Hits Found
MB122_0795	No Hits Found
MB122_0796	No Hits Found
MB122_0797	No Hits Found
MB122_0799	No Hits Found
MB122_0800	No Hits Found
MB122_0801	No Hits Found
MB122_0802	ZP_04111684 ABC transporter-related protein [Bacillus thuringiensis	0.37	248	148	7	6	250	5	248	4e-52	170
MB122_0803	No Hits Found
MB122_0804	No Hits Found
MB122_0805	No Hits Found
MB122_0807	No Hits Found
MB122_0808	No Hits Found
MB122_0809	No Hits Found
MB122_0810	No Hits Found
MB122_0811	No Hits Found
MB122_0812	No Hits Found
MB122_0813	No Hits Found
MB122_0814	No Hits Found
MB122_0815	No Hits Found
MB122_0816	No Hits Found
MB122_0817	No Hits Found
MB122_0818	No Hits Found
MB122_0819	No Hits Found
MB122_0820	ZP_02197344 xanthine-guanine phosphoribosyltransferase [Vibrio	0.31	164	94	18	10	166	1	153	1e-09	52.8
MB122_0821	No Hits Found
MB122_0822	No Hits Found
MB122_0823	No Hits Found
MB122_0824	No Hits Found
MB122_0825	No Hits Found
MB122_0826	No Hits Found
MB122_0827	No Hits Found
MB122_0828	No Hits Found
MB122_0829	No Hits Found
MB122_0830	No Hits Found
MB122_0831	P42332 RecName: Full=Bacitracin transport ATP-binding protein bcrA.	0.47	211	108	3	1	208	4	214	5e-56	182
MB122_0832	No Hits Found
MB122_0833	No Hits Found
MB122_0834	No Hits Found
MB122_0835	No Hits Found
MB122_0836	No Hits Found
MB122_0837	No Hits Found
MB122_0838	No Hits Found
MB122_0839	No Hits Found
MB122_0840	No Hits Found
MB122_0841	No Hits Found
MB122_0842	No Hits Found
MB122_0843	No Hits Found
MB122_0844	No Hits Found
MB122_0845	No Hits Found
MB122_0846	No Hits Found
MB122_0847	No Hits Found
MB122_0848	No Hits Found
MB122_0850	No Hits Found
MB122_0851	No Hits Found
MB122_0852	No Hits Found
MB122_0853	No Hits Found
MB122_0854	No Hits Found
MB122_0855	No Hits Found
MB122_0856	No Hits Found
MB122_0857	No Hits Found
MB122_0858	No Hits Found
MB122_0859	No Hits Found
MB122_0860	No Hits Found
MB122_0861	No Hits Found
MB122_0862	HE999704.1.gene2674.p01 Cystathionine beta-lyase PatB. Encoded by	0.23	223	166	5	44	264	43	262	1e-14	73.2
MB122_0863	No Hits Found
MB122_0864	No Hits Found
MB122_0865	No Hits Found
MB122_0866	No Hits Found
MB122_0867	No Hits Found
MB122_0868	No Hits Found
MB122_0869	No Hits Found
MB122_0870	No Hits Found
MB122_0871	No Hits Found
MB122_0872	No Hits Found
MB122_0873	No Hits Found
MB122_0874	P18644 RecName: Full=rRNA (adenosine-2'-O-)-methyltransferase;	0.29	159	99	13	133	289	118	265	5e-11	60.1
MB122_0875	No Hits Found
MB122_0876	No Hits Found
MB122_0877	No Hits Found
MB122_0878	No Hits Found
MB122_0879	No Hits Found
MB122_0880	No Hits Found
MB122_0881	No Hits Found
MB122_0882	No Hits Found
MB122_0883	No Hits Found
MB122_0884	No Hits Found
MB122_0885	No Hits Found
MB122_0886	No Hits Found
MB122_0887	No Hits Found
MB122_0888	No Hits Found
MB122_0889	No Hits Found
MB122_0890	No Hits Found
MB122_0891	No Hits Found
MB122_0892	No Hits Found
MB122_0893	BAA31456 NorM [Vibrio parahaemolyticus].	0.27	474	297	47	14	466	1	448	1e-32	127
MB122_0894	No Hits Found
MB122_0895	No Hits Found
MB122_0896	No Hits Found
MB122_0897	No Hits Found
MB122_0898	No Hits Found
MB122_0899	No Hits Found
MB122_0900	NC_012469.1.7685735.p01 macrolide export ATP-binding/permease	0.3	201	120	19	272	203	25	203	2e-17	79.7
MB122_0901	No Hits Found
MB122_0902	No Hits Found
MB122_0903	No Hits Found
MB122_0904	No Hits Found
MB122_0905	CAE53424 dihydrofolate reductase [Pasteurella multocida].	0.44	97	45	9	14	102	17	112	3e-23	89.0
MB122_0906	No Hits Found
MB122_0907	No Hits Found
MB122_0908	No Hits Found
MB122_0909	No Hits Found
MB122_0910	No Hits Found
MB122_0911	No Hits Found
MB122_0912	No Hits Found
MB122_0913	No Hits Found
MB122_0914	No Hits Found
MB122_0915	No Hits Found
MB122_0916	No Hits Found
MB122_0917	No Hits Found
MB122_0918	No Hits Found
MB122_0919	ZP_03837591 hypothetical protein CIT292_03558 [Citrobacter youngae	0.27	183	113	19	29	202	16	188	2e-11	60.8
MB122_0920	No Hits Found
MB122_0922	No Hits Found
MB122_0923	No Hits Found
MB122_0924	No Hits Found
MB122_0925	No Hits Found
MB122_0926	NC_002516.2.880183.p01 NalD. Product name confidence: class 1:	0.28	142	99	3	21	159	12	153	5e-10	55.8
MB122_0927	No Hits Found
MB122_0928	No Hits Found
MB122_0929	No Hits Found
MB122_0930	No Hits Found
MB122_0931	No Hits Found
MB122_0932	No Hits Found
MB122_0933	No Hits Found
MB122_0934	NC_007622.3794472.p01 alkaline phosphatase synthesis	0.42	225	129	1	2	225	4	228	8e-59	184
MB122_0935	CP000034.1.gene2187.p01 sensor protein for BaeR. Encoded by gene	0.31	276	174	16	202	470	192	458	5e-33	129
MB122_0936	No Hits Found
MB122_0937	No Hits Found
MB122_0938	No Hits Found
MB122_0939	No Hits Found
MB122_0940	No Hits Found
MB122_0941	No Hits Found
MB122_0942	HE999704.1.gene1181.p01 Molybdopterin molybdenumtransferase.	0.25	405	258	43	25	417	31	404	4e-24	101
MB122_0943	No Hits Found
MB122_0944	No Hits Found
MB122_0945	NC_002516.2.880449.p01 hypothetical protein. Encoded by gene mexG.	0.32	122	76	6	1	122	5	120	5e-07	44.7
MB122_0946	No Hits Found
MB122_0947	No Hits Found
MB122_0948	No Hits Found
MB122_0949	No Hits Found
MB122_0950	No Hits Found
MB122_0951	No Hits Found
MB122_0952	No Hits Found
MB122_0953	No Hits Found
MB122_0954	No Hits Found
MB122_0955	No Hits Found
MB122_0957	No Hits Found
MB122_0958	AAA50325 ATP-binding protein.	0.29	296	155	53	5	506	33	288	1e-23	103
MB122_0959	No Hits Found
MB122_0960	No Hits Found
MB122_0961	No Hits Found
MB122_0962	No Hits Found
MB122_0963	No Hits Found
MB122_0964	No Hits Found
MB122_0965	No Hits Found
MB122_0966	No Hits Found
MB122_0967	No Hits Found
MB122_0968	No Hits Found
MB122_0969	No Hits Found
MB122_0970	No Hits Found
MB122_0971	AAV80410 TetT [Enterococcus faecalis].	0.24	495	261	111	13	478	5	417	4e-31	126
MB122_0972	No Hits Found
MB122_0973	No Hits Found
MB122_0974	No Hits Found
MB122_0975	No Hits Found
MB122_0976	No Hits Found
MB122_0977	No Hits Found
MB122_0978	No Hits Found
MB122_0979	No Hits Found
MB122_0980	No Hits Found
MB122_0982	No Hits Found
MB122_0983	NC_002516.2.880362.p01 NalC. Product name confidence: class 1:	0.43	55	31		3	57	12	66	8e-11	57.4
MB122_0984	No Hits Found
MB122_0985	No Hits Found
MB122_0986	No Hits Found
MB122_0987	No Hits Found
MB122_0988	No Hits Found
MB122_0989	No Hits Found
MB122_0990	No Hits Found
MB122_0991	No Hits Found
MB122_0992	No Hits Found
MB122_0993	No Hits Found
MB122_0994	No Hits Found
MB122_0995	No Hits Found
MB122_0996	No Hits Found
MB122_0997	No Hits Found
MB122_0998	No Hits Found
MB122_0999	No Hits Found
MB122_1000	No Hits Found
MB122_1001	No Hits Found
MB122_1002	No Hits Found
MB122_1003	No Hits Found
MB122_1006	No Hits Found
MB122_1007	No Hits Found
MB122_1008	No Hits Found
MB122_1009	No Hits Found
MB122_1010	BAA07390 tcr3 [Streptomyces aureofaciens].	0.34	432	275	10	36	460	47	475	8e-69	228
MB122_1011	No Hits Found
MB122_1012	No Hits Found
MB122_1013	No Hits Found
MB122_1014	No Hits Found
MB122_1015	No Hits Found
MB122_1016	No Hits Found
MB122_1017	No Hits Found
MB122_1018	No Hits Found
MB122_1019	No Hits Found
MB122_1020	No Hits Found
MB122_1021	No Hits Found
MB122_1022	No Hits Found
MB122_1023	No Hits Found
MB122_1024	No Hits Found
MB122_1025	NC_002758.1121879.p01 ABC transporter. Homology: ABC	0.24	567	369	61	8	537	1	543	3e-36	140
MB122_1026	NC_002758.1121879.p01 ABC transporter. Homology: ABC	0.36	212	132	2	12	221	342	553	2e-40	143
MB122_1027	No Hits Found
MB122_1028	YP_001588793 macrolide transporter ATP-binding /permease protein	0.36	99	60	3	334	432	124	219	1e-09	60.1
MB122_1029	No Hits Found
MB122_1030	No Hits Found
MB122_1031	No Hits Found
MB122_1032	NC_012469.1.7685735.p01 macrolide export ATP-binding/permease	0.24	182	127	10	21	452	22	198	8e-10	57.4
MB122_1033	No Hits Found
MB122_1034	No Hits Found
MB122_1035	No Hits Found
MB122_1036	No Hits Found
MB122_1037	No Hits Found
MB122_1038	No Hits Found
MB122_1039	NC_012469.1.7686878.p01 macrolide export ATP-binding/permease	0.3	226	141	15	300	232	6	216	8e-23	95.9
MB122_1040	CAA90431 esterase [Streptomyces lividans].	0.25	240	133	46	32	238	55	281	2e-07	49.3
MB122_1041	No Hits Found
MB122_1042	No Hits Found
MB122_1043	No Hits Found
MB122_1044	AAV80410 TetT [Enterococcus faecalis].	0.29	369	206	54	8	338	5	357	9e-35	138
MB122_1045	No Hits Found
MB122_1046	No Hits Found
MB122_1047	No Hits Found
MB122_1048	No Hits Found
MB122_1049	No Hits Found
MB122_1050	No Hits Found
MB122_1051	No Hits Found
MB122_1053	No Hits Found
MB122_1054	No Hits Found
MB122_1055	No Hits Found
MB122_1056	No Hits Found
MB122_1057	No Hits Found
MB122_1059	No Hits Found
MB122_1060	No Hits Found
MB122_1061	No Hits Found
MB122_1062	No Hits Found
MB122_1063	No Hits Found
MB122_1064	No Hits Found
MB122_1065	No Hits Found
MB122_1066	No Hits Found
MB122_1067	No Hits Found
MB122_1068	No Hits Found
MB122_1069	No Hits Found
MB122_1070	No Hits Found
MB122_1071	No Hits Found
MB122_1072	No Hits Found
MB122_1073	No Hits Found
MB122_1074	No Hits Found
MB122_1075	No Hits Found
MB122_1076	NC_002758.1121879.p01 ABC transporter. Homology: ABC	0.35	368	236	3	1	365	207	574	2e-70	229
MB122_1077	NC_002758.1121879.p01 ABC transporter. Homology: ABC	0.26	171	112	13	37	832	33	182	7e-10	60.5
MB122_1078	No Hits Found
MB122_1080	No Hits Found
MB122_1081	No Hits Found
MB122_1082	No Hits Found
MB122_1083	No Hits Found
MB122_1084	No Hits Found
MB122_1085	No Hits Found
MB122_1086	No Hits Found
MB122_1087	No Hits Found
MB122_1088	No Hits Found
MB122_1089	No Hits Found
MB122_1090	No Hits Found
MB122_1091	No Hits Found
MB122_1092	No Hits Found
MB122_1093	No Hits Found
MB122_1094	No Hits Found
MB122_1095	No Hits Found
MB122_1096	No Hits Found
MB122_1097	No Hits Found
MB122_1098	No Hits Found
MB122_1099	CP000034.1.gene2879.p01 regulator of plasmid mcrB operon. Encoded	0.24	133	94	6	14	146	29	155	8e-08	47.8
MB122_1100	No Hits Found
MB122_1101	No Hits Found
MB122_1103	No Hits Found
MB122_1104	No Hits Found
MB122_1105	No Hits Found
MB122_1106	No Hits Found
MB122_1107	No Hits Found
MB122_1108	No Hits Found
MB122_1109	No Hits Found
MB122_1110	No Hits Found
MB122_1111	No Hits Found
MB122_1112	No Hits Found
MB122_1113	No Hits Found
MB122_1114	No Hits Found
MB122_1115	No Hits Found
MB122_1116	No Hits Found
MB122_1117	No Hits Found
MB122_1118	No Hits Found
MB122_1119	No Hits Found
MB122_1120	No Hits Found
MB122_1121	No Hits Found
MB122_1122	No Hits Found
MB122_1123	No Hits Found
MB122_1124	No Hits Found
MB122_1125	No Hits Found
MB122_1126	No Hits Found
MB122_1127	No Hits Found
MB122_1128	No Hits Found
MB122_1129	No Hits Found
MB122_1130	No Hits Found
MB122_1131	No Hits Found
MB122_1132	No Hits Found
MB122_1133	No Hits Found
MB122_1134	No Hits Found
MB122_1135	No Hits Found
MB122_1136	No Hits Found
MB122_1137	YP_001373621 ABC transporter-related protein [Bacillus cereus	0.31	218	134	16	29	244	27	230	1e-18	82.4
MB122_1138	No Hits Found
MB122_1139	No Hits Found
MB122_1140	No Hits Found
MB122_1141	No Hits Found
MB122_1142	No Hits Found
MB122_1143	No Hits Found
MB122_1144	No Hits Found
MB122_1145	No Hits Found
MB122_1146	No Hits Found
MB122_1147	No Hits Found
MB122_1148	No Hits Found
MB122_1149	No Hits Found
MB122_1150	No Hits Found
MB122_1151	NP_733568 tetracenomycin C efflux protein [Streptomyces coelicolor	0.35	420	258	12	7	421	29	441	6e-65	216
MB122_1152	No Hits Found
MB122_1153	No Hits Found
MB122_1154	No Hits Found
MB122_1155	NC_012469.1.7685735.p01 macrolide export ATP-binding/permease	0.34	194	99	29	20	199	24	202	7e-23	91.7
MB122_1157	No Hits Found
MB122_1158	No Hits Found
MB122_1159	No Hits Found
MB122_1160	No Hits Found
MB122_1161	No Hits Found
MB122_1162	No Hits Found
MB122_1163	No Hits Found
MB122_1164	No Hits Found
MB122_1165	No Hits Found
MB122_1166	No Hits Found
MB122_1168	No Hits Found
MB122_1169	No Hits Found
MB122_1170	No Hits Found
MB122_1171	No Hits Found
MB122_1172	No Hits Found
MB122_1173	No Hits Found
MB122_1174	BAH02342 vanH [Enterococcus faecalis].	0.29	250	152	25	69	304	73	311	3e-28	113
MB122_1175	No Hits Found
MB122_1176	No Hits Found
MB122_1177	No Hits Found
MB122_1178	No Hits Found
MB122_1179	No Hits Found
MB122_1180	No Hits Found
MB122_1181	No Hits Found
MB122_1182	No Hits Found
MB122_1183	No Hits Found
MB122_1184	No Hits Found
MB122_1185	No Hits Found
MB122_1186	No Hits Found
MB122_1187	No Hits Found
MB122_1188	No Hits Found
MB122_1189	No Hits Found
MB122_1190	No Hits Found
MB122_1191	No Hits Found
MB122_1192	No Hits Found
MB122_1193	ABA71731 VanG [Enterococcus faecalis].	0.39	347	200	11	12	354	5	344	3e-75	234
MB122_1194	No Hits Found
MB122_1195	No Hits Found
MB122_1196	No Hits Found
MB122_1197	No Hits Found
MB122_1198	No Hits Found
MB122_1199	No Hits Found
MB122_1200	No Hits Found
MB122_1201	CP000768.1.gene1203.p01 posphopantetheine adenylyltransferase.	0.31	148	97	5	1	147	12	155	1e-23	88.6
MB122_1202	No Hits Found
MB122_1203	No Hits Found
MB122_1204	NC_012469.1.7686878.p01 macrolide export ATP-binding/permease	0.36	226	129	15	6	226	4	219	2e-41	140
MB122_1205	No Hits Found
MB122_1206	No Hits Found
MB122_1208	No Hits Found
MB122_1209	No Hits Found
MB122_1210	No Hits Found
MB122_1211	No Hits Found
MB122_1212	No Hits Found
MB122_1213	No Hits Found
MB122_1214	No Hits Found
MB122_1215	No Hits Found
MB122_1216	No Hits Found
MB122_1217	No Hits Found
MB122_1218	No Hits Found
MB122_1219	No Hits Found
MB122_1220	No Hits Found
MB122_1221	No Hits Found
MB122_1222	No Hits Found
MB122_1223	No Hits Found
MB122_1224	No Hits Found
MB122_1225	No Hits Found
MB122_1226	No Hits Found
MB122_1227	NC_012469.1.7685735.p01 macrolide export ATP-binding/permease	0.35	95	56	5	820	913	121	211	3e-08	53.5
MB122_1228	No Hits Found
MB122_1229	No Hits Found
MB122_1230	No Hits Found
MB122_1231	No Hits Found
MB122_1232	P18644 RecName: Full=rRNA (adenosine-2'-O-)-methyltransferase;	0.29	174	106	16	99	266	96	259	7e-12	62.4
MB122_1233	No Hits Found
MB122_1234	No Hits Found
MB122_1235	No Hits Found
MB122_1236	No Hits Found
MB122_1237	No Hits Found
MB122_1238	No Hits Found
MB122_1239	No Hits Found
MB122_1240	No Hits Found
MB122_1241	No Hits Found
MB122_1242	No Hits Found
MB122_1243	No Hits Found
MB122_1244	No Hits Found
MB122_1245	No Hits Found
MB122_1246	No Hits Found
MB122_1247	No Hits Found
MB122_1248	No Hits Found
MB122_1249	No Hits Found
MB122_1250	No Hits Found
MB122_1251	No Hits Found
MB122_1252	No Hits Found
MB122_1253	No Hits Found
MB122_1254	No Hits Found
MB122_1255	No Hits Found
MB122_1256	No Hits Found
MB122_1257	No Hits Found
MB122_1258	No Hits Found
MB122_1260	No Hits Found
MB122_1261	No Hits Found
MB122_1262	XP_002333050 predicted protein [Populus trichocarpa].	0.27	232	146	22	25	238	105	332	1e-14	72.0
MB122_1263	No Hits Found
MB122_1264	No Hits Found
MB122_1265	No Hits Found
MB122_1266	No Hits Found
MB122_1267	No Hits Found
MB122_1268	No Hits Found
MB122_1269	No Hits Found
MB122_1270	No Hits Found
MB122_1271	No Hits Found
MB122_1272	No Hits Found
MB122_1273	No Hits Found
MB122_1274	No Hits Found
MB122_1275	NC_002952.2861306.p01 hypothetical protein. Similar to	0.22	334	233	27	531	864	520	826	5e-12	67.8
MB122_1276	No Hits Found
MB122_1277	No Hits Found
MB122_1278	No Hits Found
MB122_1279	NC_012469.1.7686878.p01 macrolide export ATP-binding/permease	0.33	212	115	25	31	230	23	221	1e-21	89.0
MB122_1280	No Hits Found
MB122_1281	X92946.gene.p01 mdtA protein. Encoded by gene mdtA. ARO:1000001	0.2	415	288	40	11	418	10	391	5e-08	53.1
MB122_1282	No Hits Found
MB122_1283	No Hits Found
MB122_1284	No Hits Found
MB122_1285	No Hits Found
MB122_1286	No Hits Found
MB122_1287	No Hits Found
MB122_1288	No Hits Found
MB122_1289	No Hits Found
MB122_1290	No Hits Found
MB122_1291	No Hits Found
MB122_1292	No Hits Found
MB122_1293	No Hits Found
MB122_1294	No Hits Found
MB122_1295	No Hits Found
MB122_1296	No Hits Found
MB122_1297	No Hits Found
MB122_1298	No Hits Found
MB122_1299	No Hits Found
MB122_1300	No Hits Found
MB122_1301	No Hits Found
MB122_1302	No Hits Found
MB122_1303	No Hits Found
MB122_1304	No Hits Found
MB122_1305	No Hits Found
MB122_1306	HQ203032.1.gene1.p01 RbpA. Encoded by gene rbpA. Similar to	0.71	113	32		1	113	1	113	2e-50	154
MB122_1307	No Hits Found
MB122_1308	No Hits Found
MB122_1309	No Hits Found
MB122_1310	No Hits Found
MB122_1311	No Hits Found
MB122_1312	No Hits Found
MB122_1314	No Hits Found
MB122_1315	No Hits Found
MB122_1316	No Hits Found
MB122_1317	No Hits Found
MB122_1318	No Hits Found
MB122_1319	No Hits Found
MB122_1321	No Hits Found
MB122_1322	No Hits Found
MB122_1323	No Hits Found
MB122_1324	No Hits Found
MB122_1325	No Hits Found
MB122_1326	No Hits Found
MB122_1327	No Hits Found
MB122_1328	No Hits Found
MB122_1329	No Hits Found
MB122_1330	No Hits Found
MB122_1331	No Hits Found
MB122_1332	No Hits Found
MB122_1333	No Hits Found
MB122_1334	No Hits Found
MB122_1335	No Hits Found
MB122_1337	No Hits Found
MB122_1338	No Hits Found
MB122_1339	No Hits Found
MB122_1340	No Hits Found
MB122_1341	No Hits Found
MB122_1342	No Hits Found
MB122_1343	No Hits Found
MB122_1344	EEB58471 undecaprenol kinase [Pseudomonas syringae pv. tomato T1].	0.38	269	146	20	25	286	7	262	1e-48	161
MB122_1345	No Hits Found
MB122_1347	No Hits Found
MB122_1349	No Hits Found
MB122_1350	No Hits Found
MB122_1351	No Hits Found
MB122_1352	No Hits Found
MB122_1353	No Hits Found
MB122_1354	No Hits Found
MB122_1355	P25256 RecName: Full=Tylosin resistance ATP-binding protein tlrC.	0.4	65	39		4	79	456	230	1e-11	57.4
MB122_1356	No Hits Found
MB122_1357	No Hits Found
MB122_1358	No Hits Found
MB122_1359	No Hits Found
MB122_1360	No Hits Found
MB122_1361	No Hits Found
MB122_1362	No Hits Found
MB122_1363	No Hits Found
MB122_1364	No Hits Found
MB122_1365	No Hits Found
MB122_1366	No Hits Found
MB122_1367	No Hits Found
MB122_1368	No Hits Found
MB122_1369	No Hits Found
MB122_1370	No Hits Found
MB122_1371	NC_002516.2.880362.p01 NalC. Product name confidence: class 1:	0.34	90	47	12	12	101	15	92	2e-08	50.8
MB122_1372	No Hits Found
MB122_1373	No Hits Found
MB122_1374	No Hits Found
MB122_1375	No Hits Found
MB122_1376	No Hits Found
MB122_1377	No Hits Found
MB122_1378	AAC32027 carbomycin resistance protein [Streptomyces	0.31	216	95	54	26	224	28	526	3e-14	73.6
MB122_1379	No Hits Found
MB122_1380	No Hits Found
MB122_1381	No Hits Found
MB122_1382	NC_002758.1121879.p01 ABC transporter. Homology: ABC	0.31	219	125	26	25	234	356	557	3e-15	73.2
MB122_1383	No Hits Found
MB122_1384	No Hits Found
MB122_1385	No Hits Found
MB122_1386	No Hits Found
MB122_1387	YP_001096294 hypothetical protein pLEW6932_p25 [Staphylococcus sp.	0.33	225	143	7	18	237	4	226	5e-37	132
MB122_1388	No Hits Found
MB122_1389	No Hits Found
MB122_1390	No Hits Found
MB122_1391	No Hits Found
MB122_1393	No Hits Found
MB122_1394	No Hits Found
MB122_1395	No Hits Found
MB122_1396	No Hits Found
MB122_1397	No Hits Found
MB122_1399	No Hits Found
MB122_1400	No Hits Found
MB122_1401	No Hits Found
MB122_1402	No Hits Found
MB122_1403	No Hits Found
MB122_1404	No Hits Found
MB122_1405	No Hits Found
MB122_1406	No Hits Found
MB122_1407	No Hits Found
MB122_1408	No Hits Found
MB122_1409	No Hits Found
MB122_1410	No Hits Found
MB122_1411	No Hits Found
MB122_1412	No Hits Found
MB122_1413	B1LLK9 RecName: Full=Bifunctional polymyxin resistance protein	0.29	314	210	12	20	331	1	304	3e-30	119
MB122_1414	No Hits Found
MB122_1415	No Hits Found
MB122_1416	No Hits Found
MB122_1417	No Hits Found
MB122_1418	No Hits Found
MB122_1419	No Hits Found
MB122_1420	No Hits Found
MB122_1421	No Hits Found
MB122_1422	No Hits Found
MB122_1423	ACL82961 VanM [Enterococcus faecium].	0.26	236	141	33	673	893	115	332	1e-06	50.4
MB122_1424	No Hits Found
MB122_1425	No Hits Found
MB122_1426	No Hits Found
MB122_1427	No Hits Found
MB122_1428	No Hits Found
MB122_1429	No Hits Found
MB122_1430	No Hits Found
MB122_1431	No Hits Found
MB122_1432	No Hits Found
MB122_1433	No Hits Found
MB122_1434	No Hits Found
MB122_1435	No Hits Found
MB122_1436	No Hits Found
MB122_1437	No Hits Found
MB122_1438	No Hits Found
MB122_1439	No Hits Found
MB122_1440	No Hits Found
MB122_1441	No Hits Found
MB122_1443	No Hits Found
MB122_1444	No Hits Found
MB122_1445	No Hits Found
MB122_1446	No Hits Found
MB122_1448	No Hits Found
MB122_1449	No Hits Found
MB122_1450	No Hits Found
MB122_1451	No Hits Found
MB122_1452	No Hits Found
MB122_1453	No Hits Found
MB122_1454	No Hits Found
MB122_1455	No Hits Found
MB122_1456	No Hits Found
MB122_1457	No Hits Found
MB122_1458	NC_010079.5775045.p01 blaZ beta-lactmase. rhodanese domain	0.32	115	56	22	101	193	56	170	1e-07	49.3
MB122_1459	No Hits Found
MB122_1460	No Hits Found
MB122_1461	No Hits Found
MB122_1462	No Hits Found
MB122_1463	No Hits Found
MB122_1464	No Hits Found
MB122_1465	No Hits Found
MB122_1466	No Hits Found
MB122_1467	No Hits Found
MB122_1468	No Hits Found
MB122_1469	No Hits Found
MB122_1470	No Hits Found
MB122_1471	No Hits Found
MB122_1472	No Hits Found
MB122_1473	No Hits Found
MB122_1474	No Hits Found
MB122_1475	No Hits Found
MB122_1476	No Hits Found
MB122_1477	No Hits Found
MB122_1478	No Hits Found
MB122_1479	No Hits Found
MB122_1480	No Hits Found
MB122_1481	No Hits Found
MB122_1482	No Hits Found
MB122_1483	No Hits Found
MB122_1484	No Hits Found
MB122_1485	No Hits Found
MB122_1486	No Hits Found
MB122_1487	No Hits Found
MB122_1488	No Hits Found
MB122_1489	No Hits Found
MB122_1490	No Hits Found
MB122_1491	No Hits Found
MB122_1492	No Hits Found
MB122_1493	No Hits Found
MB122_1494	No Hits Found
MB122_1495	No Hits Found
MB122_1496	No Hits Found
MB122_1497	No Hits Found
MB122_1498	No Hits Found
MB122_1499	No Hits Found
MB122_1500	No Hits Found
MB122_1501	No Hits Found
MB122_1502	No Hits Found
MB122_1504	No Hits Found
MB122_1505	No Hits Found
MB122_1506	No Hits Found
MB122_1507	No Hits Found
MB122_1508	No Hits Found
MB122_1509	No Hits Found
MB122_1510	No Hits Found
MB122_1511	No Hits Found
MB122_1512	No Hits Found
MB122_1514	No Hits Found
MB122_1516	No Hits Found
MB122_1517	No Hits Found
MB122_1518	No Hits Found
MB122_1519	JF273491.1.gene1.p01 transcriptional regulator. AmpR; regulates	0.3	130	84	7	4	131	3	127	3e-08	51.6
MB122_1520	No Hits Found
MB122_1521	No Hits Found
MB122_1522	No Hits Found
MB122_1523	No Hits Found
MB122_1524	No Hits Found
MB122_1525	No Hits Found
MB122_1526	No Hits Found
MB122_1527	No Hits Found
MB122_1528	No Hits Found
MB122_1529	No Hits Found
MB122_1530	No Hits Found
MB122_1531	No Hits Found
MB122_1533	No Hits Found
MB122_1534	No Hits Found
MB122_1535	No Hits Found
MB122_1536	No Hits Found
MB122_1537	No Hits Found
MB122_1538	No Hits Found
MB122_1539	No Hits Found
MB122_1540	No Hits Found
MB122_1541	No Hits Found
MB122_1542	No Hits Found
MB122_1543	No Hits Found
MB122_1544	No Hits Found
MB122_1545	No Hits Found
MB122_1546	No Hits Found
MB122_1547	No Hits Found
MB122_1549	No Hits Found
MB122_1550	No Hits Found
MB122_1551	ZP_03281873 hypothetical protein ENTCAN_01651 [Enterobacter	0.3	220	127	26	14	216	19	229	8e-25	100
MB122_1552	No Hits Found
MB122_1553	No Hits Found
MB122_1554	No Hits Found
MB122_1555	No Hits Found
MB122_1556	No Hits Found
MB122_1557	No Hits Found
MB122_1558	No Hits Found
MB122_1559	No Hits Found
MB122_1560	No Hits Found
MB122_1561	No Hits Found
MB122_1562	NC_010079.5775899.p01 blaZ beta-lactmase. Encoded by gene	0.31	557	365	16	114	661	5	554	e-101	319
MB122_1563	No Hits Found
MB122_1564	No Hits Found
MB122_1565	No Hits Found
MB122_1566	No Hits Found
MB122_1567	No Hits Found
MB122_1568	No Hits Found
MB122_1569	No Hits Found
MB122_1570	No Hits Found
MB122_1571	No Hits Found
MB122_1572	No Hits Found
MB122_1573	No Hits Found
MB122_1574	No Hits Found
MB122_1575	NC_011586.7045550.p01 multidrug efflux pump. Encoded by gene abeM.	0.24	415	286	26	49	443	16	424	9e-12	65.1
MB122_1576	No Hits Found
MB122_1577	No Hits Found
MB122_1578	ACH87088 Tet(32) [Escherichia coli].	0.32	194	102	29	479	646	8	198	6e-14	74.3
MB122_1579	No Hits Found
MB122_1580	No Hits Found
MB122_1581	No Hits Found
MB122_1582	No Hits Found
MB122_1583	No Hits Found
MB122_1585	No Hits Found
MB122_1586	No Hits Found
MB122_1587	No Hits Found
MB122_1588	No Hits Found
MB122_1589	No Hits Found
MB122_1590	CP000034.1.gene1340.p01 cob(I)alamin adenolsyltransferase. Code: H;	0.35	182	101	16	40	220	30	196	2e-32	115
MB122_1591	No Hits Found
MB122_1592	No Hits Found
MB122_1594	No Hits Found
MB122_1595	No Hits Found
MB122_1596	No Hits Found
MB122_1597	No Hits Found
MB122_1599	No Hits Found
MB122_1600	CAJ15581 penicillin-binding protein 2 [Staphylococcus capitis].	0.23	515	326	68	121	578	120	623	2e-25	109
MB122_1601	No Hits Found
MB122_1602	No Hits Found
MB122_1603	No Hits Found
MB122_1604	No Hits Found
MB122_1605	No Hits Found
MB122_1606	CP001581.1.gene3143.p01 florfenicol/chloramphenicol resistance	0.35	333	202	14	63	390	18	341	2e-59	194
MB122_1607	No Hits Found
MB122_1608	No Hits Found
MB122_1609	No Hits Found
MB122_1610	No Hits Found
MB122_1611	No Hits Found
MB122_1612	No Hits Found
MB122_1613	No Hits Found
MB122_1614	No Hits Found
MB122_1615	No Hits Found
MB122_1617	No Hits Found
MB122_1618	No Hits Found
MB122_1619	No Hits Found
MB122_1620	No Hits Found
MB122_1621	No Hits Found
MB122_1622	No Hits Found
MB122_1623	No Hits Found
MB122_1624	No Hits Found
MB122_1625	No Hits Found
MB122_1626	No Hits Found
MB122_1627	No Hits Found
MB122_1628	No Hits Found
MB122_1630	No Hits Found
MB122_1632	No Hits Found
MB122_1633	No Hits Found
MB122_1634	No Hits Found
MB122_1635	No Hits Found
MB122_1636	No Hits Found
MB122_1637	No Hits Found
MB122_1638	No Hits Found
MB122_1639	No Hits Found
MB122_1640	No Hits Found
MB122_1641	No Hits Found
MB122_1642	No Hits Found
MB122_1643	No Hits Found
MB122_1644	No Hits Found
MB122_1645	No Hits Found
MB122_1646	No Hits Found
MB122_1647	No Hits Found
MB122_1648	No Hits Found
MB122_1649	No Hits Found
MB122_1650	No Hits Found
MB122_1651	No Hits Found
MB122_1652	No Hits Found
MB122_1653	No Hits Found
MB122_1654	No Hits Found
MB122_1655	No Hits Found
MB122_1656	No Hits Found
MB122_1657	No Hits Found
MB122_1658	No Hits Found
MB122_1659	No Hits Found
MB122_1660	No Hits Found
MB122_1661	No Hits Found
MB122_1662	No Hits Found
MB122_1663	No Hits Found
MB122_1664	No Hits Found
MB122_1665	No Hits Found
MB122_1666	No Hits Found
MB122_1667	No Hits Found
MB122_1668	NC_011035.1.6447745.p01 MtrR protein. Encoded by gene NGK_1600.	0.41	55	32		4	58	11	65	1e-08	51.2
MB122_1669	No Hits Found
MB122_1670	No Hits Found
MB122_1671	No Hits Found
MB122_1672	No Hits Found
MB122_1673	No Hits Found
MB122_1674	No Hits Found
MB122_1675	No Hits Found
MB122_1676	No Hits Found
MB122_1677	No Hits Found
MB122_1678	No Hits Found
MB122_1679	No Hits Found
MB122_1680	No Hits Found
MB122_1681	No Hits Found
MB122_1682	No Hits Found
MB122_1683	No Hits Found
MB122_1684	No Hits Found
MB122_1685	No Hits Found
MB122_1686	No Hits Found
MB122_1687	X75439.1.gene2.p01 mupirocin resistant isoleucyl tRNA synthetase	0.35	1007	585	64	18	999	2	969	0.0	635
MB122_1688	No Hits Found
MB122_1689	No Hits Found
MB122_1690	No Hits Found
MB122_1691	No Hits Found
MB122_1692	No Hits Found
MB122_1693	No Hits Found
MB122_1694	No Hits Found
MB122_1695	No Hits Found
MB122_1696	No Hits Found
MB122_1697	No Hits Found
MB122_1698	No Hits Found
MB122_1699	No Hits Found
MB122_1700	No Hits Found
MB122_1701	No Hits Found
MB122_1702	No Hits Found
MB122_1703	CP001581.1.gene152.p01 cyanophycin synthase (L-aspartate-adding).	0.23	360	229	45	137	468	502	844	3e-09	57.8
MB122_1704	AAP46606 penicillin binding protein 2 [Neisseria meningitidis].	0.28	610	360	74	14	618	32	572	9e-62	213
MB122_1705	No Hits Found
MB122_1706	No Hits Found
MB122_1707	No Hits Found
MB122_1708	No Hits Found
MB122_1709	No Hits Found
MB122_1710	No Hits Found
MB122_1711	No Hits Found
MB122_1712	No Hits Found
MB122_1713	No Hits Found
MB122_1714	No Hits Found
MB122_1715	No Hits Found
MB122_1716	No Hits Found
MB122_1717	No Hits Found
MB122_1718	No Hits Found
MB122_1719	No Hits Found
MB122_1720	No Hits Found
MB122_1721	No Hits Found
MB122_1722	No Hits Found
MB122_1723	No Hits Found
MB122_1724	No Hits Found
MB122_1725	No Hits Found
MB122_1726	No Hits Found
MB122_1727	No Hits Found
MB122_1728	No Hits Found
MB122_1730	No Hits Found
MB122_1731	No Hits Found
MB122_1732	No Hits Found
MB122_1733	No Hits Found
MB122_1734	No Hits Found
MB122_1735	No Hits Found
MB122_1736	No Hits Found
MB122_1737	No Hits Found
MB122_1738	No Hits Found
MB122_1739	No Hits Found
MB122_1740	No Hits Found
MB122_1741	No Hits Found
MB122_1742	No Hits Found
MB122_1743	No Hits Found
MB122_1744	No Hits Found
MB122_1745	No Hits Found
MB122_1746	No Hits Found
MB122_1747	No Hits Found
MB122_1748	No Hits Found
MB122_1749	No Hits Found
MB122_1750	No Hits Found
MB122_1751	No Hits Found
MB122_1752	No Hits Found
MB122_1753	No Hits Found
MB122_1754	No Hits Found
MB122_1755	No Hits Found
MB122_1756	No Hits Found
MB122_1757	No Hits Found
MB122_1758	No Hits Found
MB122_1759	No Hits Found
MB122_1760	No Hits Found
MB122_1761	No Hits Found
MB122_1762	No Hits Found
MB122_1763	No Hits Found
MB122_1764	No Hits Found
MB122_1766	No Hits Found
MB122_1767	No Hits Found
MB122_1768	No Hits Found
MB122_1769	No Hits Found
MB122_1770	No Hits Found
MB122_1771	No Hits Found
MB122_1772	No Hits Found
MB122_1775	No Hits Found
MB122_1776	No Hits Found
MB122_1777	No Hits Found
MB122_1778	No Hits Found
MB122_1779	No Hits Found
MB122_1780	No Hits Found
MB122_1781	No Hits Found
MB122_1782	No Hits Found
MB122_1783	No Hits Found
MB122_1784	No Hits Found
MB122_1785	No Hits Found
MB122_1786	No Hits Found
MB122_1787	No Hits Found
MB122_1788	No Hits Found
MB122_1789	No Hits Found
MB122_1790	No Hits Found
MB122_1791	No Hits Found
MB122_1792	No Hits Found
MB122_1793	No Hits Found
MB122_1794	No Hits Found
MB122_1795	No Hits Found
MB122_1796	No Hits Found
MB122_1797	No Hits Found
MB122_1798	No Hits Found
MB122_1799	No Hits Found
MB122_1800	No Hits Found
MB122_1801	No Hits Found
MB122_1802	No Hits Found
MB122_1803	No Hits Found
MB122_1804	No Hits Found
MB122_1805	No Hits Found
MB122_1806	No Hits Found
MB122_1807	No Hits Found
MB122_1808	No Hits Found
MB122_1809	No Hits Found
MB122_1810	No Hits Found
MB122_1811	No Hits Found
MB122_1812	No Hits Found
MB122_1813	No Hits Found
MB122_1814	No Hits Found
MB122_1815	No Hits Found
MB122_1816	No Hits Found
MB122_1817	No Hits Found
MB122_1818	No Hits Found
MB122_1819	No Hits Found
MB122_1820	No Hits Found
MB122_1821	No Hits Found
MB122_1822	No Hits Found
MB122_1823	No Hits Found
MB122_1824	No Hits Found
MB122_1825	No Hits Found
MB122_1826	No Hits Found
MB122_1827	No Hits Found
MB122_1828	No Hits Found
MB122_1829	No Hits Found
MB122_1830	No Hits Found
MB122_1831	No Hits Found
MB122_1832	No Hits Found
MB122_1833	No Hits Found
MB122_1834	No Hits Found
MB122_1836	No Hits Found
MB122_1837	No Hits Found
MB122_1838	NC_002758.1121879.p01 ABC transporter. Homology: ABC	0.29	586	378	37	4	578	16	575	9e-78	255
MB122_1839	No Hits Found
MB122_1840	No Hits Found
MB122_1841	No Hits Found
MB122_1842	No Hits Found
MB122_1843	No Hits Found
MB122_1844	No Hits Found
MB122_1845	No Hits Found
MB122_1846	No Hits Found
MB122_1847	No Hits Found
MB122_1848	No Hits Found
MB122_1849	P42332 RecName: Full=Bacitracin transport ATP-binding protein bcrA.	0.28	200	135	9	252	216	3	214	1e-13	69.7
MB122_1850	No Hits Found
MB122_1851	No Hits Found
MB122_1852	No Hits Found
MB122_1853	No Hits Found
MB122_1854	No Hits Found
MB122_1855	No Hits Found
MB122_1856	No Hits Found
MB122_1857	ZP_03060956 multidrug resistance protein MdtH [Escherichia coli	0.3	345	215	25	13	354	15	337	4e-39	143
MB122_1858	NC_008702.1.4606598.p01 ABC transporter ATP-binding protein.	0.33	208	113	26	18	208	23	221	5e-20	83.6
MB122_1859	CP001581.1.gene798.p01 macrolide export ATP-binding/permease	0.32	194	106	24	36	209	33	222	5e-18	77.4
MB122_1860	L20800.gene.p01 tetBP protein. Encoded by gene tetBP. ARO:1000001	0.34	152	87	12	15	163	3	145	8e-22	98.2
MB122_1861	No Hits Found
MB122_1862	No Hits Found
MB122_1863	No Hits Found
MB122_1864	No Hits Found
MB122_1865	No Hits Found
MB122_1866	No Hits Found
MB122_1867	No Hits Found
MB122_1868	No Hits Found
MB122_1869	No Hits Found
MB122_1870	No Hits Found
MB122_1871	No Hits Found
MB122_1872	No Hits Found
MB122_1873	NC_005054.2598279.p01 vancomycin resistance protein VanH. Homology:	0.32	256	151	23	48	289	70	316	2e-25	102
MB122_1874	No Hits Found
MB122_1875	No Hits Found
MB122_1876	No Hits Found
MB122_1877	No Hits Found
MB122_1878	No Hits Found
MB122_1879	No Hits Found
MB122_1882	No Hits Found
MB122_1883	No Hits Found
MB122_1884	No Hits Found
MB122_1886	X75439.1.gene2.p01 mupirocin resistant isoleucyl tRNA synthetase	0.23	819	503	125	64	800	41	816	4e-45	174
MB122_1887	No Hits Found
MB122_1888	CP000647.1.gene445.p01 acrAB operon repressor. Encoded by gene	0.3	104	69	3	22	124	14	115	4e-07	47.8
MB122_1889	No Hits Found
MB122_1890	No Hits Found
MB122_1891	No Hits Found
MB122_1892	No Hits Found
MB122_1893	No Hits Found
MB122_1895	No Hits Found
MB122_1896	No Hits Found
MB122_1897	No Hits Found
MB122_1898	No Hits Found
MB122_1899	No Hits Found
MB122_1900	No Hits Found
MB122_1901	No Hits Found
MB122_1902	No Hits Found
MB122_1903	No Hits Found
MB122_1904	No Hits Found
MB122_1905	No Hits Found
MB122_1906	No Hits Found
MB122_1907	No Hits Found
MB122_1908	No Hits Found
MB122_1909	AAC32027 carbomycin resistance protein [Streptomyces	0.32	253	122	49	8	535	8	258	4e-25	107
MB122_1910	No Hits Found
MB122_1911	No Hits Found
MB122_1912	No Hits Found
MB122_1913	No Hits Found
MB122_1914	No Hits Found
MB122_1915	No Hits Found
MB122_1916	No Hits Found
MB122_1917	No Hits Found
MB122_1918	No Hits Found
MB122_1919	No Hits Found
MB122_1920	No Hits Found
MB122_1921	No Hits Found
MB122_1922	ABB80128 SubE [Bacillus subtilis].	0.33	231	142	11	1	226	1	225	1e-33	123
MB122_1923	No Hits Found
MB122_1924	No Hits Found
MB122_1925	No Hits Found
MB122_1926	No Hits Found
MB122_1927	No Hits Found
MB122_1928	No Hits Found
MB122_1929	No Hits Found
MB122_1930	No Hits Found
MB122_1931	No Hits Found
MB122_1932	No Hits Found
MB122_1933	No Hits Found
MB122_1934	No Hits Found
MB122_1935	GU371926.1.gene95.p01 TnpR. Encoded by gene blaTEM-33. Tn3	0.32	190	118	11	1	185	35	218	1e-24	94.0
MB122_1936	No Hits Found
MB122_1937	No Hits Found
MB122_1938	No Hits Found
MB122_1939	No Hits Found
MB122_1940	No Hits Found
MB122_1941	No Hits Found
MB122_1942	No Hits Found
MB122_1943	No Hits Found
MB122_1944	No Hits Found
MB122_1945	No Hits Found
MB122_1946	No Hits Found
MB122_1947	No Hits Found
MB122_1949	CP000034.1.gene4477.p01 putative positive transcription regulator.	0.25	204	141	11	5	203	4	201	7e-19	79.3
MB122_1950	No Hits Found
MB122_1951	No Hits Found
MB122_1952	No Hits Found
MB122_1954	No Hits Found
MB122_1955	No Hits Found
MB122_1956	No Hits Found
MB122_1957	No Hits Found
MB122_1958	No Hits Found
MB122_1959	No Hits Found
MB122_1960	No Hits Found
MB122_1961	No Hits Found
MB122_1962	No Hits Found
MB122_1963	No Hits Found
MB122_1964	No Hits Found
MB122_1965	No Hits Found
MB122_1966	No Hits Found
MB122_1967	No Hits Found
MB122_1969	No Hits Found
MB122_1970	No Hits Found
MB122_1971	No Hits Found
MB122_1972	No Hits Found
MB122_1973	No Hits Found
MB122_1974	No Hits Found
MB122_1975	No Hits Found
MB122_1976	No Hits Found
MB122_1977	No Hits Found
MB122_1978	No Hits Found
MB122_1979	No Hits Found
MB122_1980	No Hits Found
MB122_1981	No Hits Found
MB122_1983	No Hits Found
MB122_1984	No Hits Found
MB122_1985	No Hits Found
MB122_1986	No Hits Found
MB122_1987	No Hits Found
MB122_1988	No Hits Found
MB122_1989	No Hits Found
MB122_1990	No Hits Found
MB122_1991	No Hits Found
MB122_1992	No Hits Found
MB122_1993	No Hits Found
MB122_1994	No Hits Found
MB122_1995	No Hits Found
MB122_1996	No Hits Found
MB122_1997	No Hits Found
MB122_1998	No Hits Found
MB122_1999	No Hits Found
MB122_2000	No Hits Found
MB122_2001	No Hits Found
MB122_2002	No Hits Found
MB122_2003	No Hits Found
MB122_2004	No Hits Found
MB122_2005	No Hits Found
MB122_2006	No Hits Found
MB122_2008	No Hits Found
MB122_2009	No Hits Found
MB122_2010	No Hits Found
MB122_2012	No Hits Found
MB122_2013	No Hits Found
MB122_2014	YP_001438541 macrolide transporter ATP-binding /permease protein	0.27	138	93	7	638	381	443	644	1e-08	57.0
MB122_2015	CP001581.1.gene598.p01 macrolide export ATP-binding/permease	0.45	212	116		16	227	9	220	1e-71	216
MB122_2016	No Hits Found
MB122_2017	No Hits Found
MB122_2018	No Hits Found
MB122_2019	No Hits Found
MB122_2020	No Hits Found
MB122_2021	No Hits Found
MB122_2022	No Hits Found
MB122_2023	No Hits Found
MB122_2024	No Hits Found
MB122_2025	No Hits Found
MB122_2026	No Hits Found
MB122_2027	CP000675.2.gene867.p01 chloramphenicol acetyltransferase. Encoded	0.33	112	61	14	71	168	90	201	9e-10	54.3
MB122_2028	No Hits Found
MB122_2029	No Hits Found
MB122_2030	No Hits Found
MB122_2031	No Hits Found
MB122_2032	No Hits Found
MB122_2033	NC_012469.1.7686946.p01 macrolide export ATP-binding/permease	0.28	200	113	31	349	522	15	209	3e-12	64.3
MB122_2034	NC_002758.1121879.p01 ABC transporter. Homology: ABC	0.23	438	281	53	102	507	118	534	2e-13	70.9
MB122_2035	No Hits Found
MB122_2036	No Hits Found
MB122_2037	No Hits Found
MB122_2038	No Hits Found
MB122_2039	CP001581.1.gene798.p01 macrolide export ATP-binding/permease	0.33	247	135	29	1	238	1	227	1e-28	107
MB122_2040	No Hits Found
MB122_2041	No Hits Found
MB122_2042	No Hits Found
MB122_2043	No Hits Found
MB122_2044	No Hits Found
MB122_2045	No Hits Found
MB122_2046	No Hits Found
MB122_2047	No Hits Found
MB122_2048	No Hits Found
MB122_2049	No Hits Found
MB122_2050	No Hits Found
MB122_2051	No Hits Found
MB122_2052	No Hits Found
MB122_2053	No Hits Found
MB122_2054	No Hits Found
MB122_2055	No Hits Found
MB122_2056	No Hits Found
MB122_2057	No Hits Found
MB122_2058	No Hits Found
MB122_2059	No Hits Found
MB122_2060	No Hits Found
MB122_2061	No Hits Found
MB122_2062	No Hits Found
MB122_2063	No Hits Found
MB122_2064	No Hits Found
MB122_2066	No Hits Found
MB122_2067	No Hits Found
MB122_2068	No Hits Found
MB122_2069	HE999704.1.gene1529.p01 Signal transduction histidine-protein	0.27	380	248	26	135	500	112	479	5e-41	152
MB122_2070	AE016830.1.gene1681.p01 alkaline phosphatase synthesis	0.41	235	131	7	9	236	2	236	6e-59	184
MB122_2071	AAK38457 transport protein QacB [Staphylococcus epidermidis].	0.33	399	255	9	5	397	34	429	4e-68	224
MB122_2072	No Hits Found
MB122_2073	No Hits Found
MB122_2074	No Hits Found
[truncated: 152 more rows]

## Sheet: MB154_virulenceDB
locus_tag	Product
MB154_0001	No Hits Found
MB154_0002	No Hits Found
MB154_0003	No Hits Found
MB154_0005	No Hits Found
MB154_0006	No Hits Found
MB154_0007	20206|vfid|45000|vsiid|65837|ssid|cysteine/glutathione_ABC_transpor	0.29	492	307	40	76	543	77	552	2e-42	169
MB154_0008	17463|vfid|39515|vsiid|60352|ssid|transport_ATP-	0.25	490	319	44	72	541	84	549	5e-35	144
MB154_0010	No Hits Found
MB154_0011	No Hits Found
MB154_0012	No Hits Found
MB154_0013	23660|vfid|57327|vsiid|78194|ssid|macrolide_transporter_ATP-	0.29	185	108	23	284	189	39	202	1e-10	63.5
MB154_0014	No Hits Found
MB154_0016	No Hits Found
MB154_0017	18827|vfid|42243|vsiid|63080|ssid|hypothetical_protein_gbs0144_[Str	0.27	543	324	72	5	501	9	525	4e-25	112
MB154_0018	18828|vfid|42245|vsiid|63082|ssid|oligopeptide_ABC_transporter,	0.32	308	201	8	1	306	1	302	1e-42	169
MB154_0019	19437|vfid|43463|vsiid|64300|ssid|putative_peptide_transport_system	0.32	277	182	4	40	315	2	275	2e-38	155
MB154_0020	19440|vfid|43469|vsiid|64306|ssid|putative_peptide_transport_system	0.39	270	152	12	8	551	26	285	2e-44	176
MB154_0021	9098|vfid|14853|vsiid|19271|ssid|sp|Q5W958|VSP20_BOTJA_Venom_serine	0.27	240	136	38	7	209	4	242	1e-12	68.9
MB154_0022	No Hits Found
MB154_0023	No Hits Found
MB154_0024	No Hits Found
MB154_0025	25250|vfid|60373|vsiid|81240|ssid|TetT_[Enterococcus_faecalis]|TetT	0.29	369	206	54	8	338	5	357	6e-33	138
MB154_0026	No Hits Found
MB154_0027	No Hits Found
MB154_0028	No Hits Found
MB154_0029	No Hits Found
MB154_0030	169|vfid|170|vsiid|169|ssid|putative_aspartate_amino_transferase_[K	0.28	380	228	44	9	355	15	383	3e-34	142
MB154_0032	No Hits Found
MB154_0034	No Hits Found
MB154_0035	16612|vfid|37814|vsiid|58651|ssid|putative_amino_acid/amine_transpo	0.35	424	260	15	1	416	9	425	1e-62	236
MB154_0036	No Hits Found
MB154_0037	No Hits Found
MB154_0038	18760|vfid|42109|vsiid|62946|ssid|hypothetical_protein_SAG1984_[Str	0.25	180	129	5	74	250	3	180	6e-10	60.5
MB154_0039	24881|vfid|59674|vsiid|80541|ssid|dihydropteroate_synthase_[Salmone	0.27	264	185	6	12	271	1	262	5e-23	103
MB154_0040	No Hits Found
MB154_0041	No Hits Found
MB154_0042	No Hits Found
MB154_0043	3589|vfid|4668|vsiid|5232|ssid|<sp|P37000|MYRA_MICGR_Mycinamicin-	0.4	289	161	11	9	288	9	295	5e-42	167
MB154_0044	No Hits Found
MB154_0045	No Hits Found
MB154_0046	7858|vfid|9643|vsiid|11766|ssid|VFDB_bplH|putative glycosyl	0.26	269	161	37	127	382	131	375	6e-13	71.2
MB154_0047	No Hits Found
MB154_0048	No Hits Found
MB154_0049	2508|vfid|2754|vsiid|3114|ssid|VFDB_sigE_RNA_polymerase_sigma_facto	0.66	200	64	3	15	211	57	256	1e-71	265
MB154_0050	No Hits Found
MB154_0051	28889|vfid|68118|vsiid|90242|ssid|tr|Q5E8V1|Q5E8V1_VIBF1_TatABCE_	0.42	64	35	2	5	68	4	65	7e-07	48.9
MB154_0052	No Hits Found
MB154_0053	No Hits Found
MB154_0054	No Hits Found
MB154_0055	No Hits Found
MB154_0056	No Hits Found
MB154_0057	14011|vfid|22469|vsiid|42707|ssid|VFDB_iroC|ABC transport protein	0.35	1177	688	66	63	1222	71	1198	0.0	630
MB154_0058	No Hits Found
MB154_0060	No Hits Found
MB154_0061	No Hits Found
MB154_0062	No Hits Found
MB154_0063	No Hits Found
MB154_0064	20417|vfid|45422|vsiid|66259|ssid|putative_sodium/glucose_cotranspo	0.22	449	315	31	15	448	9	441	1e-13	73.9
MB154_0065	No Hits Found
MB154_0066	No Hits Found
MB154_0067	No Hits Found
MB154_0068	26455|vfid|62854|vsiid|83722|ssid|eukaryotic_translation_initiation	0.39	369	223	2	66	433	39	406	4e-75	278
MB154_0069	No Hits Found
MB154_0070	No Hits Found
MB154_0071	No Hits Found
MB154_0072	No Hits Found
MB154_0073	20420|vfid|45428|vsiid|66265|ssid|major_sodium/proline_symporter_[S	0.43	505	273	11	12	516	8	501	e-119	424
MB154_0074	13763|vfid|21973|vsiid|41963|ssid|VFDB_VC1760_helicase,	0.27	529	293	91	556	1005	254	770	3e-39	160
MB154_0075	No Hits Found
MB154_0076	No Hits Found
MB154_0077	No Hits Found
MB154_0078	No Hits Found
MB154_0079	No Hits Found
MB154_0080	No Hits Found
MB154_0081	No Hits Found
MB154_0083	No Hits Found
MB154_0084	No Hits Found
MB154_0085	No Hits Found
MB154_0086	No Hits Found
MB154_0087	No Hits Found
MB154_0088	No Hits Found
MB154_0089	7524|vfid|8934|vsiid|10852|ssid|probable_diaminopimelate_decarboxyl	0.23	384	241	53	66	426	44	397	1e-10	63.9
MB154_0090	No Hits Found
MB154_0091	No Hits Found
MB154_0092	No Hits Found
MB154_0093	7571|vfid|9028|vsiid|10946|ssid|2,	0.24	535	331	71	36	554	52	531	7e-27	117
MB154_0094	13583|vfid|21612|vsiid|41421|ssid|VFDB_escN|EscN [Escherichia coli]	0.28	270	169	25	443	700	142	398	1e-18	91.3
MB154_0095	No Hits Found
MB154_0096	No Hits Found
MB154_0097	No Hits Found
MB154_0098	18819|vfid|42227|vsiid|63064|ssid|hypothetical_protein_gbs0136_[Str	0.31	331	190	36	12	332	7	311	1e-36	150
MB154_0099	No Hits Found
MB154_0100	No Hits Found
MB154_0101	No Hits Found
MB154_0102	No Hits Found
MB154_0103	No Hits Found
MB154_0104	No Hits Found
MB154_0105	2931|vfid|3602|vsiid|4164|ssid|<locus|HP1420|gene|Unknown|ref|GI:15	0.28	409	239	52	71	453	41	423	4e-34	142
MB154_0106	No Hits Found
MB154_0107	3390|vfid|4386|vsiid|4950|ssid|<locus|BMEII1105|start|1142500|end|1	0.35	317	194	11	83	395	17	326	6e-35	144
MB154_0108	No Hits Found
MB154_0110	No Hits Found
MB154_0111	No Hits Found
MB154_0112	No Hits Found
MB154_0113	No Hits Found
MB154_0114	No Hits Found
MB154_0115	No Hits Found
MB154_0116	No Hits Found
MB154_0118	7293|vfid|8471|vsiid|14148|ssid|VFDB_fepC_iron-	0.33	205	127	10	49	250	38	235	5e-24	107
MB154_0119	No Hits Found
MB154_0120	No Hits Found
MB154_0121	No Hits Found
MB154_0123	No Hits Found
MB154_0124	17452|vfid|39493|vsiid|60330|ssid|tRNA-specific_2-	0.34	363	224	13	2	360	8	361	1e-53	206
MB154_0125	No Hits Found
MB154_0126	No Hits Found
MB154_0127	No Hits Found
MB154_0128	No Hits Found
MB154_0129	16234|vfid|37058|vsiid|57895|ssid|putative_amidase_[Escherichia_col	0.32	233	149	8	15	240	16	247	2e-15	80.1
MB154_0130	No Hits Found
MB154_0131	24886|vfid|59683|vsiid|80550|ssid|tetracenomycin_C_efflux_protein_[	0.35	443	269	17	16	448	6	441	1e-57	219
MB154_0132	No Hits Found
MB154_0133	No Hits Found
MB154_0134	3413|vfid|4432|vsiid|4996|ssid|<locus|BMEII0536|start|561287|end|56	0.42	292	166	3	48	339	29	317	1e-53	206
MB154_0135	13721|vfid|21889|vsiid|41837|ssid|VFDB_fecE|ATP-binding protein	0.38	246	147	5	4	246	3	246	2e-45	177
MB154_0137	No Hits Found
MB154_0138	No Hits Found
MB154_0139	No Hits Found
MB154_0140	20925|vfid|46438|vsiid|67275|ssid|sugar-	0.32	337	195	33	30	355	1	315	4e-31	131
MB154_0141	No Hits Found
MB154_0142	14025|vfid|22497|vsiid|42749|ssid|VFDB_orf44|hypothetical protein	0.3	281	189	7	6	282	12	289	5e-34	140
MB154_0143	No Hits Found
MB154_0144	No Hits Found
MB154_0145	16621|vfid|37832|vsiid|58669|ssid|CP4-	0.28	545	314	73	23	542	107	603	3e-40	162
MB154_0146	No Hits Found
MB154_0148	No Hits Found
MB154_0149	No Hits Found
MB154_0150	No Hits Found
MB154_0153	No Hits Found
MB154_0154	25410|vfid|60681|vsiid|81548|ssid|VanHB_[Clostridium_sp._MLG245]|Va	0.29	250	152	25	69	304	73	311	2e-25	113
MB154_0155	No Hits Found
MB154_0156	No Hits Found
MB154_0157	No Hits Found
MB154_0158	No Hits Found
MB154_0159	20443|vfid|45474|vsiid|66311|ssid|4-	0.29	201	129	13	60	262	225	203	2e-12	68.6
MB154_0161	18505|vfid|41599|vsiid|62436|ssid|glutamyl-	0.34	497	292	32	5	487	3	481	6e-69	257
MB154_0162	No Hits Found
MB154_0163	No Hits Found
MB154_0164	No Hits Found
MB154_0165	No Hits Found
MB154_0166	2506|vfid|2750|vsiid|3108|ssid|VFDB_relA_GTP_pyrophosphokinase_[Myc	0.3	126	81	6	12	134	83	205	7e-09	56.2
MB154_0167	16624|vfid|37838|vsiid|58675|ssid|CP4-6_prophage;_predicted_DNA-	0.28	249	154	25	14	241	4	248	6e-12	66.6
MB154_0168	No Hits Found
MB154_0169	13818|vfid|22083|vsiid|42128|ssid|VFDB_leuD|isopropylmalate	0.68	175	55	1	1	175	19	192	1e-66	248
MB154_0170	No Hits Found
MB154_0171	No Hits Found
MB154_0172	No Hits Found
MB154_0173	25390|vfid|60643|vsiid|81510|ssid|D-Ala:D-	0.39	347	200	11	12	354	5	344	2e-62	234
MB154_0174	No Hits Found
MB154_0175	No Hits Found
MB154_0176	No Hits Found
MB154_0177	18812|vfid|42213|vsiid|63050|ssid|DAK2_domain_protein_[Streptococcu	0.26	544	329	72	14	529	11	510	2e-36	149
MB154_0178	No Hits Found
MB154_0179	No Hits Found
MB154_0180	No Hits Found
MB154_0181	28692|vfid|67656|vsiid|88715|ssid|sp|P0A531|COAD_MYCBO_Phosphopante	0.43	148	80	4	1	148	13	156	4e-32	132
MB154_0182	No Hits Found
MB154_0183	No Hits Found
MB154_0184	18814|vfid|42217|vsiid|63054|ssid|hypothetical_protein_gbs0131_[Str	0.48	251	119	11	6	255	5	245	1e-53	205
MB154_0185	18815|vfid|42219|vsiid|63056|ssid|hypothetical_protein_gbs0132_[Str	0.31	220	123	27	64	271	299	503	6e-26	113
MB154_0186	No Hits Found
MB154_0187	No Hits Found
MB154_0188	No Hits Found
MB154_0189	No Hits Found
MB154_0190	No Hits Found
MB154_0191	No Hits Found
MB154_0192	No Hits Found
MB154_0193	No Hits Found
MB154_0194	No Hits Found
MB154_0195	No Hits Found
MB154_0196	No Hits Found
MB154_0197	No Hits Found
MB154_0198	15514|vfid|35618|vsiid|56455|ssid|putative_ubiquinone/menaquinone_b	0.28	182	115	15	36	212	47	218	2e-09	58.5
MB154_0199	20561|vfid|45710|vsiid|66547|ssid|30S_ribosomal_protein_S1_[Salmone	0.34	297	177	17	34	366	21	439	1e-30	130
MB154_0200	18872|vfid|42333|vsiid|63170|ssid|hypothetical_protein_gbs0189_[Str	0.3	694	394	88	1	648	1	652	2e-65	246
MB154_0201	No Hits Found
MB154_0202	No Hits Found
MB154_0203	No Hits Found
MB154_0204	No Hits Found
MB154_0205	No Hits Found
MB154_0206	No Hits Found
MB154_0207	20545|vfid|45678|vsiid|66515|ssid|putative_metallo-beta-	0.26	203	124	25	11	192	6	204	5e-10	60.1
MB154_0208	15483|vfid|35556|vsiid|56393|ssid|putative_excinuclease_ABC_subunit	0.35	134	73	13	268	126	140	628	5e-09	59.7
MB154_0209	No Hits Found
MB154_0210	No Hits Found
MB154_0211	No Hits Found
MB154_0212	No Hits Found
MB154_0213	18887|vfid|42363|vsiid|63200|ssid|hypothetical_protein_gbs0204_[Str	0.28	146	97	7	123	266	103	243	2e-14	75.5
MB154_0214	No Hits Found
MB154_0215	No Hits Found
MB154_0216	No Hits Found
MB154_0217	No Hits Found
MB154_0218	No Hits Found
MB154_0219	No Hits Found
MB154_0220	16625|vfid|37840|vsiid|58677|ssid|CP4-	0.37	327	177	29	21	323	7	328	2e-50	195
MB154_0221	10319|vfid|17024|vsiid|23726|ssid|sp|O85175|ARGR_CORGL_Arginine_rep	0.73	132	35		1	132	38	169	8e-52	197
MB154_0222	18517|vfid|41623|vsiid|62460|ssid|argininosuccinate_synthase_[Strep	0.46	396	202	8	4	396	5	395	e-105	379
MB154_0223	18518|vfid|41625|vsiid|62462|ssid|argininosuccinate_lyase_[Streptoc	0.37	463	284	4	6	468	2	460	5e-91	330
MB154_0224	No Hits Found
MB154_0225	18837|vfid|42263|vsiid|63100|ssid|tyrosyl-	0.46	423	216	10	6	424	2	418	e-105	377
MB154_0226	No Hits Found
MB154_0227	No Hits Found
MB154_0228	No Hits Found
MB154_0229	No Hits Found
MB154_0230	No Hits Found
MB154_0231	No Hits Found
MB154_0232	No Hits Found
MB154_0233	No Hits Found
MB154_0234	No Hits Found
MB154_0236	No Hits Found
MB154_0237	No Hits Found
MB154_0239	No Hits Found
MB154_0240	No Hits Found
MB154_0242	20985|vfid|46557|vsiid|67394|ssid|chromosome_partitioning_related_p	0.28	241	152	20	24	251	2	235	8e-10	60.1
MB154_0243	12497|vfid|19203|vsiid|37909|ssid|sp|Q9A1B2|SCPA_STRP1_Segregation_	0.26	240	141	35	18	245	3	219	2e-10	61.6
MB154_0244	No Hits Found
MB154_0245	8360|vfid|10592|vsiid|13166|ssid|VFDB_iraAB|IraAB [Legionella	0.23	517	350	45	4	499	1	493	7e-18	87.8
MB154_0246	No Hits Found
MB154_0248	No Hits Found
MB154_0249	No Hits Found
MB154_0250	20183|vfid|44954|vsiid|65791|ssid|cytidylate_kinase_[Salmonella_ent	0.47	209	108	1	14	222	7	214	7e-45	176
MB154_0252	13704|vfid|21855|vsiid|41786|ssid|VFDB_orf9|putative anaerobic	0.35	415	250	19	48	461	36	432	3e-65	245
MB154_0253	No Hits Found
MB154_0254	No Hits Found
MB154_0255	No Hits Found
MB154_0256	7598|vfid|9082|vsiid|11000|ssid|iron_compound_ABC_transporter,	0.26	320	192	43	4	289	5	315	7e-19	90.5
MB154_0257	7560|vfid|9006|vsiid|10924|ssid|ferrichrome_transport_permease_[Sta	0.32	280	179	11	39	313	64	337	3e-31	131
MB154_0258	7683|vfid|9262|vsiid|11180|ssid|iron_compound_ABC_transporter,	0.32	276	177	9	1	339	330	332	7e-26	113
MB154_0259	7563|vfid|9012|vsiid|10930|ssid|ferrichrome_transport_ATP-	0.47	257	133	1	16	271	3	259	2e-68	254
MB154_0260	2731|vfid|3202|vsiid|3764|ssid|<locus|FTT0029c|gene|Unknown|ref|GI:56	0.28	340	212	32	615	466	113	510	3e-22	103
MB154_0261	No Hits Found
MB154_0262	No Hits Found
MB154_0265	8537|vfid|10946|vsiid|13697|ssid|VFDB_CT664_FHA_domain-	0.34	105	64	5	39	139	377	480	3e-07	50.1
MB154_0266	No Hits Found
MB154_0267	No Hits Found
MB154_0268	No Hits Found
MB154_0269	No Hits Found
MB154_0271	No Hits Found
MB154_0272	2790|vfid|3320|vsiid|3882|ssid|<locus|HP1490|gene|Unknown|ref|GI:15	0.36	337	205	9	12	344	23	354	1e-45	179
MB154_0273	2790|vfid|3320|vsiid|3882|ssid|<locus|HP1490|gene|Unknown|ref|GI:15	0.32	412	266	14	6	410	14	418	1e-50	196
MB154_0274	26455|vfid|62854|vsiid|83722|ssid|eukaryotic_translation_initiation	0.31	359	236	9	3	356	40	394	3e-45	178
MB154_0275	No Hits Found
MB154_0276	No Hits Found
MB154_0277	No Hits Found
MB154_0278	No Hits Found
MB154_0279	17467|vfid|39523|vsiid|60360|ssid|pyridine_nucleotide-	0.27	387	254	28	12	389	3	370	5e-34	141
MB154_0280	No Hits Found
MB154_0281	20413|vfid|45414|vsiid|66251|ssid|putative_sialic_acid_transporter_	0.23	473	262	99	17	455	11	418	1e-11	67.0
MB154_0282	No Hits Found
MB154_0283	No Hits Found
MB154_0285	No Hits Found
MB154_0286	16121|vfid|36832|vsiid|57669|ssid|glycosyltransferase_[Corynebacter	0.74	195	49		64	258	1	195	1e-86	315
MB154_0287	No Hits Found
MB154_0288	No Hits Found
MB154_0289	No Hits Found
MB154_0290	No Hits Found
MB154_0291	No Hits Found
MB154_0292	No Hits Found
MB154_0294	No Hits Found
MB154_0295	No Hits Found
MB154_0296	No Hits Found
MB154_0297	No Hits Found
MB154_0298	20945|vfid|46478|vsiid|67315|ssid|oxidoreductase_[Xylella_fastidios	0.3	185	116	13	5	180	5	185	6e-08	53.5
MB154_0299	No Hits Found
MB154_0301	3469|vfid|4544|vsiid|5108|ssid|<locus|BMEI1083|start|1128020|end|11	0.33	284	161	29	29	302	9	273	5e-25	111
MB154_0302	No Hits Found
MB154_0303	No Hits Found
MB154_0304	No Hits Found
MB154_0305	No Hits Found
MB154_0306	No Hits Found
MB154_0307	No Hits Found
MB154_0309	No Hits Found
MB154_0311	No Hits Found
MB154_0312	No Hits Found
MB154_0313	No Hits Found
MB154_0314	No Hits Found
MB154_0316	13704|vfid|21855|vsiid|41786|ssid|VFDB_orf9|putative anaerobic	0.47	388	202	2	48	435	47	432	7e-93	336
MB154_0317	No Hits Found
MB154_0318	No Hits Found
MB154_0319	No Hits Found
MB154_0320	18862|vfid|42313|vsiid|63150|ssid|hypothetical_protein_gbs0179_[Str	0.27	159	108	7	1	156	1	155	2e-10	61.2
MB154_0321	16613|vfid|37816|vsiid|58653|ssid|CP4-6_prophage;_S-	0.24	323	205	38	9	311	3	307	5e-09	60.1
MB154_0323	18598|vfid|41785|vsiid|62622|ssid|cysteinyl-	0.34	397	237	23	19	404	2	386	4e-58	221
MB154_0324	3481|vfid|4560|vsiid|5124|ssid|<gi|38200111|emb|CAE49791.1|_bacitra	0.85	277	39		19	295	6	282	e-137	484
MB154_0325	20925|vfid|46438|vsiid|67275|ssid|sugar-	0.27	316	199	30	9	300	6	315	1e-30	129
MB154_0327	20485|vfid|45558|vsiid|66395|ssid|dihydroorotate_dehydrogenase_2_[S	0.41	338	181	17	2	330	3	332	1e-64	243
MB154_0329	No Hits Found
MB154_0330	16642|vfid|37874|vsiid|58711|ssid|DLP12_prophage;_predicted_kinase_	0.38	151	86	7	24	167	22	172	1e-24	108
MB154_0331	No Hits Found
MB154_0332	No Hits Found
MB154_0333	No Hits Found
MB154_0334	No Hits Found
MB154_0335	25287|vfid|60445|vsiid|81312|ssid|RecName:_Full=Tylosin_resistance_	0.4	65	39		4	79	456	230	1e-09	57.4
MB154_0336	No Hits Found
MB154_0337	No Hits Found
MB154_0338	No Hits Found
MB154_0339	19089|vfid|42767|vsiid|63604|ssid|methylmalonyll-	0.49	523	253	11	35	556	14	526	e-137	484
MB154_0340	19089|vfid|42767|vsiid|63604|ssid|methylmalonyll-	0.27	479	288	60	48	476	9	477	7e-27	118
MB154_0341	No Hits Found
MB154_0342	No Hits Found
MB154_0343	18813|vfid|42215|vsiid|63052|ssid|hypothetical_protein_gbs0130_[Str	0.23	281	178	37	13	283	20	273	2e-11	65.9
MB154_0344	No Hits Found
MB154_0345	No Hits Found
MB154_0346	No Hits Found
MB154_0349	No Hits Found
MB154_0350	No Hits Found
MB154_0351	10843|vfid|17548|vsiid|27361|ssid|tr|O53165|O53165_MYCTU_PROBABLE_T	0.58	185	77		1	185	1	185	2e-56	214
MB154_0352	No Hits Found
MB154_0353	No Hits Found
MB154_0354	No Hits Found
MB154_0355	No Hits Found
MB154_0358	22738|vfid|55576|vsiid|76443|ssid|carbomycin_resistance_protein_[St	0.31	216	95	54	26	224	28	526	2e-13	73.6
MB154_0359	No Hits Found
MB154_0360	18823|vfid|42235|vsiid|63072|ssid|hypothetical_protein_gbs0140_[Str	0.39	138	78	5	3	140	6	138	6e-26	112
MB154_0361	18535|vfid|41659|vsiid|62496|ssid|selenocysteine_lyase_[Streptococc	0.43	392	212	10	1	389	25	409	1e-95	346
MB154_0362	18820|vfid|42229|vsiid|63066|ssid|hypothetical_protein_gbs0137_[Str	0.54	249	103	10	1	247	1	241	7e-77	282
MB154_0363	18824|vfid|42237|vsiid|63074|ssid|hypothetical_protein_gbs0141_[Str	0.25	220	155	8	154	373	243	454	3e-18	89.0
MB154_0364	18537|vfid|41663|vsiid|62500|ssid|hypothetical_protein_SAG0145_[Str	0.61	459	176	1	26	484	15	472	e-174	608
MB154_0365	No Hits Found
MB154_0366	No Hits Found
MB154_0367	21750|vfid|53682|vsiid|74549|ssid|hypothetical_protein_pLEW6932_p25	0.33	225	143	7	18	237	4	226	1e-31	132
MB154_0368	No Hits Found
MB154_0369	No Hits Found
MB154_0370	No Hits Found
MB154_0371	No Hits Found
MB154_0372	18590|vfid|41769|vsiid|62606|ssid|transketolase,	0.33	242	145	17	31	270	19	245	2e-28	123
MB154_0373	No Hits Found
MB154_0374	No Hits Found
MB154_0375	No Hits Found
MB154_0376	No Hits Found
MB154_0377	No Hits Found
MB154_0379	7423|vfid|8732|vsiid|10650|ssid|triosephosphate_isomerase_[Pseudomo	0.44	257	134	9	3	257	2	251	6e-49	189
MB154_0380	No Hits Found
MB154_0381	No Hits Found
MB154_0382	No Hits Found
MB154_0384	No Hits Found
MB154_0385	No Hits Found
MB154_0386	No Hits Found
MB154_0388	No Hits Found
MB154_0389	No Hits Found
MB154_0390	No Hits Found
MB154_0391	2718|vfid|3176|vsiid|3738|ssid|<locus|FTT0789|gene|rpe_|ref|GI:5660	0.41	212	120	3	10	218	6	217	9e-45	175
MB154_0392	No Hits Found
MB154_0393	21666|vfid|53529|vsiid|74396|ssid|bifunctional_UDP-	0.3	248	162	10	20	265	1	240	4e-26	114
MB154_0394	No Hits Found
MB154_0395	No Hits Found
MB154_0396	No Hits Found
MB154_0397	No Hits Found
MB154_0398	No Hits Found
MB154_0399	No Hits Found
MB154_0400	No Hits Found
MB154_0401	No Hits Found
MB154_0402	No Hits Found
MB154_0403	15125|vfid|24323|vsiid|45143|ssid|tr|Q5NEH1|Q5NEH1_FRATT_Carbamoyl-	0.32	223	135	15	2	218	745	397	3e-22	102
MB154_0404	15125|vfid|24323|vsiid|45143|ssid|tr|Q5NEH1|Q5NEH1_FRATT_Carbamoyl-	0.33	406	250	21	1	409	1	953	2e-58	223
MB154_0405	15124|vfid|24322|vsiid|45142|ssid|tr|Q5NEH2|Q5NEH2_FRATT_Carbamoyl-	0.42	392	195	32	29	401	4	382	9e-84	306
MB154_0406	No Hits Found
MB154_0407	15126|vfid|24324|vsiid|45144|ssid|tr|Q5NEH0|Q5NEH0_FRATT_Aspartate_	0.28	315	199	26	2	305	5	304	3e-32	135
MB154_0408	No Hits Found
MB154_0409	No Hits Found
MB154_0410	No Hits Found
MB154_0411	No Hits Found
MB154_0412	No Hits Found
MB154_0413	No Hits Found
MB154_0414	No Hits Found
MB154_0415	No Hits Found
MB154_0417	No Hits Found
MB154_0418	No Hits Found
MB154_0420	No Hits Found
MB154_0421	No Hits Found
MB154_0422	No Hits Found
MB154_0424	20579|vfid|45746|vsiid|66583|ssid|recombination_factor_protein_RarA	0.44	427	229	7	19	438	8	434	1e-95	346
MB154_0426	14026|vfid|22499|vsiid|42752|ssid|VFDB_orf45|putative lysil-tRNA	0.25	259	164	29	18	268	61	298	3e-15	79.3
MB154_0427	No Hits Found
MB154_0429	7708|vfid|9314|vsiid|11259|ssid|VFDB_esaA|hypothetical protein	0.31	119	77	4	46	162	44	160	1e-08	57.8
MB154_0430	No Hits Found
MB154_0431	No Hits Found
MB154_0432	No Hits Found
MB154_0433	No Hits Found
MB154_0434	No Hits Found
MB154_0435	No Hits Found
MB154_0436	No Hits Found
MB154_0437	No Hits Found
MB154_0438	No Hits Found
MB154_0439	20545|vfid|45678|vsiid|66515|ssid|putative_metallo-beta-	0.34	205	124	10	11	210	11	210	2e-29	124
MB154_0440	13276|vfid|20481|vsiid|39977|ssid|VFDB_tagD_thiol_peroxidase_[Vibri	0.49	165	81	2	4	167	1	164	8e-40	158
MB154_0441	No Hits Found
MB154_0442	No Hits Found
MB154_0444	No Hits Found
MB154_0445	No Hits Found
MB154_0446	5874|vfid|20080|vsiid|38972|ssid|tr|Q79VF7|Q79VF7_CORGL_Preprotein_	0.59	380	139	14	7	372	23	402	e-131	463
MB154_0447	11711|vfid|18416|vsiid|32972|ssid|tr|Q98LD6|Q98LD6_RHILO_Probable_p	0.3	512	295	63	46	545	47	507	4e-37	152
MB154_0448	No Hits Found
MB154_0450	No Hits Found
MB154_0451	No Hits Found
MB154_0452	No Hits Found
MB154_0453	No Hits Found
MB154_0454	No Hits Found
MB154_0455	No Hits Found
MB154_0456	No Hits Found
MB154_0457	No Hits Found
MB154_0458	3207|vfid|4020|vsiid|4584|ssid|<locus|BPSL2787|start|3327178|end|33	0.31	380	245	15	29	398	63	437	1e-44	176
MB154_0459	No Hits Found
MB154_0460	7858|vfid|9643|vsiid|11766|ssid|VFDB_bplH|putative glycosyl	0.25	346	213	46	44	359	50	379	7e-11	63.9
MB154_0461	No Hits Found
MB154_0462	No Hits Found
MB154_0463	No Hits Found
MB154_0464	No Hits Found
MB154_0465	No Hits Found
MB154_0466	No Hits Found
MB154_0467	No Hits Found
MB154_0468	No Hits Found
MB154_0469	No Hits Found
MB154_0470	No Hits Found
MB154_0471	No Hits Found
MB154_0472	No Hits Found
MB154_0473	No Hits Found
MB154_0474	No Hits Found
MB154_0475	15155|vfid|24353|vsiid|45173|ssid|tr|Q5NGQ9|Q5NGQ9_FRATT_Ribonuclea	0.26	210	135	19	90	292	75	272	9e-13	70.5
MB154_0476	18591|vfid|41771|vsiid|62608|ssid|transketolase,	0.26	295	205	13	327	619	11	294	1e-19	94.4
MB154_0477	No Hits Found
MB154_0478	No Hits Found
MB154_0479	No Hits Found
MB154_0480	No Hits Found
MB154_0481	17732|vfid|40053|vsiid|60890|ssid|deoxyuridine_5`-	0.33	139	86	7	3	140	5	137	2e-16	80.5
MB154_0482	No Hits Found
MB154_0483	No Hits Found
MB154_0484	No Hits Found
MB154_0485	No Hits Found
MB154_0487	No Hits Found
MB154_0488	No Hits Found
MB154_0489	No Hits Found
MB154_0490	No Hits Found
MB154_0491	No Hits Found
MB154_0493	2507|vfid|2752|vsiid|3111|ssid|VFDB_sigA|RNA polymerase sigma	0.61	303	114	3	28	327	224	526	e-102	367
MB154_0494	2503|vfid|2744|vsiid|3099|ssid|VFDB_ideR_IRON-	0.58	234	84	12	1	226	1	230	1e-67	251
MB154_0495	2673|vfid|3085|vsiid|3608|ssid|VFDB_galE|UDP-glucose 4-epimerase	0.41	328	176	16	1	314	1	326	3e-64	241
MB154_0496	No Hits Found
MB154_0497	No Hits Found
MB154_0499	No Hits Found
MB154_0500	2539|vfid|2817|vsiid|3206|ssid|VFDB_ahpC_alkyl_hydroperoxide_reduct	0.65	196	65	2	1	196	1	194	1e-74	275
MB154_0501	No Hits Found
MB154_0502	3261|vfid|4128|vsiid|4692|ssid|<locus|BPSL2866|start|3428079|end|34	0.33	289	186	7	9	290	2	290	3e-41	164
MB154_0503	No Hits Found
MB154_0505	No Hits Found
MB154_0506	No Hits Found
MB154_0507	No Hits Found
MB154_0508	No Hits Found
MB154_0509	No Hits Found
MB154_0510	12326|vfid|19032|vsiid|36817|ssid|tr|Q93MZ3|Q93MZ3_CORGL_Phosphoeno	0.77	562	128	1	4	565	1	561	0.0	843
MB154_0511	No Hits Found
MB154_0512	No Hits Found
MB154_0514	No Hits Found
MB154_0517	No Hits Found
MB154_0518	No Hits Found
MB154_0519	No Hits Found
MB154_0520	No Hits Found
MB154_0521	No Hits Found
MB154_0522	No Hits Found
MB154_0523	No Hits Found
MB154_0524	No Hits Found
MB154_0525	No Hits Found
MB154_0526	No Hits Found
MB154_0527	No Hits Found
MB154_0528	No Hits Found
MB154_0529	No Hits Found
MB154_0532	No Hits Found
MB154_0533	No Hits Found
MB154_0534	17440|vfid|39469|vsiid|60306|ssid|ABC_transporter,	0.35	204	118	14	4	194	2	204	8e-27	116
MB154_0535	No Hits Found
MB154_0536	No Hits Found
MB154_0537	No Hits Found
MB154_0538	No Hits Found
MB154_0540	No Hits Found
MB154_0541	16851|vfid|38291|vsiid|59128|ssid|putative_phage_inhibition,	0.32	349	191	45	4	326	13	342	1e-37	152
MB154_0542	No Hits Found
MB154_0544	No Hits Found
MB154_0545	No Hits Found
MB154_0546	16336|vfid|37262|vsiid|58099|ssid|N-	0.27	297	201	14	14	297	5	300	3e-23	104
MB154_0547	No Hits Found
MB154_0548	No Hits Found
MB154_0549	18594|vfid|41777|vsiid|62614|ssid|polynucleotide_phosphorylase/poly	0.42	731	357	66	43	759	10	688	e-145	511
MB154_0550	18880|vfid|42349|vsiid|63186|ssid|30S_ribosomal_protein_S15_[Stre	0.53	89	41		1	89	1	89	1e-21	97.4
MB154_0551	No Hits Found
MB154_0552	No Hits Found
MB154_0553	No Hits Found
MB154_0554	9879|vfid|16584|vsiid|21112|ssid|tr|Q9Z5I5|Q9Z5I5_MYCLE_Putative_ir	0.42	228	106	24	6	218	5	223	6e-38	152
MB154_0555	No Hits Found
MB154_0556	No Hits Found
MB154_0557	23879|vfid|57732|vsiid|78599|ssid|RecName:_Full=Multidrug_resistanc	0.21	328	231	26	30	339	11	330	6e-07	51.6
MB154_0558	No Hits Found
MB154_0559	No Hits Found
MB154_0560	24899|vfid|59708|vsiid|80575|ssid|ribosomal_protection_type_tetracy	0.31	193	105	27	479	646	8	198	3e-13	73.6
MB154_0561	No Hits Found
MB154_0562	No Hits Found
MB154_0563	No Hits Found
MB154_0564	No Hits Found
MB154_0565	No Hits Found
MB154_0567	No Hits Found
MB154_0568	No Hits Found
MB154_0569	16505|vfid|37600|vsiid|58437|ssid|hypothetical_protein_c1267_[Esche	0.26	365	240	29	1	357	20	363	1e-25	113
MB154_0570	No Hits Found
MB154_0571	No Hits Found
MB154_0572	No Hits Found
MB154_0573	No Hits Found
MB154_0574	No Hits Found
MB154_0575	No Hits Found
MB154_0576	No Hits Found
MB154_0577	No Hits Found
MB154_0578	No Hits Found
MB154_0579	18504|vfid|41597|vsiid|62434|ssid|pyridine_nucleotide-	0.28	346	236	13	67	405	92	431	4e-30	128
MB154_0582	No Hits Found
MB154_0583	24081|vfid|58108|vsiid|78975|ssid|penicillin-	0.23	515	326	68	121	578	120	623	2e-24	109
MB154_0584	No Hits Found
MB154_0585	No Hits Found
MB154_0586	No Hits Found
MB154_0587	No Hits Found
MB154_0588	No Hits Found
MB154_0589	17472|vfid|39533|vsiid|60370|ssid|hypothetical_protein_EF2048_[Ente	0.32	354	229	11	43	391	1	348	8e-53	203
MB154_0590	No Hits Found
MB154_0591	7988|vfid|9895|vsiid|12139|ssid|phosphatidate_cytidylyltransferase_	0.39	133	73	8	152	276	122	254	2e-17	85.9
MB154_0592	No Hits Found
MB154_0593	No Hits Found
MB154_0594	No Hits Found
MB154_0595	No Hits Found
MB154_0596	No Hits Found
MB154_0598	No Hits Found
MB154_0600	No Hits Found
MB154_0601	No Hits Found
MB154_0602	No Hits Found
MB154_0603	No Hits Found
MB154_0604	20561|vfid|45710|vsiid|66547|ssid|30S_ribosomal_protein_S1_[Salmone	0.39	88	51	2	633	719	186	272	1e-10	64.7
MB154_0606	No Hits Found
MB154_0607	No Hits Found
MB154_0608	No Hits Found
MB154_0609	No Hits Found
MB154_0610	No Hits Found
MB154_0611	No Hits Found
MB154_0613	No Hits Found
MB154_0615	No Hits Found
MB154_0616	No Hits Found
MB154_0617	20460|vfid|45508|vsiid|66345|ssid|putative_phosphohydrolase_[Salmon	0.41	94	48	7	15	105	3	92	8e-10	58.2
MB154_0618	19974|vfid|44536|vsiid|65373|ssid|putative_ion:amino_acid_symporter	0.27	180	117	13	17	190	266	438	8e-12	66.6
MB154_0619	20539|vfid|45666|vsiid|66503|ssid|putative_transcriptional_regulato	0.37	150	84	10	18	157	16	165	1e-16	82.0
MB154_0620	No Hits Found
MB154_0621	No Hits Found
MB154_0622	No Hits Found
MB154_0623	No Hits Found
MB154_0624	No Hits Found
MB154_0625	No Hits Found
MB154_0626	No Hits Found
MB154_0627	2755|vfid|3250|vsiid|3812|ssid|<locus|HP0380|gene|Unknown|ref|GI:15	0.58	447	177	8	8	447	3	448	e-150	526
MB154_0628	No Hits Found
MB154_0629	No Hits Found
MB154_0630	No Hits Found
MB154_0631	17443|vfid|39475|vsiid|60312|ssid|M20/M25/M40_family_peptidase_[Ent	0.32	358	218	22	16	367	15	356	5e-38	154
MB154_0633	No Hits Found
MB154_0634	No Hits Found
MB154_0635	13372|vfid|21185|vsiid|40783|ssid|VFDB_pykF|pyruvate kinase	0.39	473	272	13	3	466	2	470	1e-87	319
MB154_0636	No Hits Found
MB154_0637	No Hits Found
MB154_0639	No Hits Found
MB154_0640	No Hits Found
MB154_0641	No Hits Found
MB154_0642	No Hits Found
MB154_0643	No Hits Found
MB154_0645	3484|vfid|4563|vsiid|5127|ssid|<gi|56910751|dbj|BAD65278.1|_antibio	0.24	430	243	82	5	423	22	380	3e-11	65.9
MB154_0646	No Hits Found
MB154_0647	No Hits Found
MB154_0648	8283|vfid|10438|vsiid|12935|ssid|VFDB_Cj1437c|putative	0.26	347	231	23	30	366	29	362	8e-24	107
MB154_0649	No Hits Found
MB154_0651	No Hits Found
MB154_0652	No Hits Found
MB154_0654	No Hits Found
MB154_0655	No Hits Found
MB154_0656	No Hits Found
MB154_0657	No Hits Found
MB154_0658	No Hits Found
MB154_0659	No Hits Found
MB154_0661	No Hits Found
MB154_0662	20540|vfid|45668|vsiid|66505|ssid|diaminopropionate_ammonia-	0.23	232	140	37	34	231	44	272	8e-09	57.8
MB154_0663	No Hits Found
MB154_0664	3483|vfid|4562|vsiid|5126|ssid|<gi|75512625|ref|ZP_00735137.1|_COG2	0.37	281	174	2	7	285	16	296	3e-51	197
MB154_0665	No Hits Found
MB154_0666	No Hits Found
MB154_0667	8171|vfid|10255|vsiid|12681|ssid|VFDB_lspA_lipoprotein_signal_pepti	0.32	150	89	12	4	147	6	149	7e-12	65.9
MB154_0668	No Hits Found
MB154_0669	No Hits Found
MB154_0671	20298|vfid|45184|vsiid|66021|ssid|DNA_polymerase_V_subunit_UmuC_[Sa	0.26	330	212	31	3	311	10	329	2e-19	92.8
MB154_0672	No Hits Found
MB154_0673	No Hits Found
MB154_0674	No Hits Found
MB154_0675	No Hits Found
MB154_0676	No Hits Found
MB154_0677	No Hits Found
MB154_0678	No Hits Found
MB154_0679	No Hits Found
MB154_0680	No Hits Found
MB154_0681	No Hits Found
MB154_0682	No Hits Found
MB154_0683	No Hits Found
MB154_0684	No Hits Found
MB154_0686	No Hits Found
MB154_0687	18819|vfid|42227|vsiid|63064|ssid|hypothetical_protein_gbs0136_[Str	0.25	279	152	56	11	281	15	245	1e-09	60.1
MB154_0688	7473|vfid|8832|vsiid|10750|ssid|alanine_racemase_[Bacteroides_theta	0.24	359	255	15	135	489	58	405	8e-24	107
MB154_0689	No Hits Found
MB154_0690	24464|vfid|58854|vsiid|79721|ssid|penicillin_binding_protein_2_[Nei	0.28	610	360	74	14	618	32	572	1e-55	213
MB154_0691	No Hits Found
MB154_0692	No Hits Found
MB154_0693	No Hits Found
MB154_0694	No Hits Found
MB154_0695	No Hits Found
MB154_0696	No Hits Found
MB154_0697	No Hits Found
MB154_0698	No Hits Found
MB154_0699	17465|vfid|39519|vsiid|60356|ssid|heptaprenyl_diphosphate_synthase,	0.26	239	120	55	81	303	44	243	2e-12	69.7
MB154_0701	No Hits Found
MB154_0702	14152|vfid|22754|vsiid|43133|ssid|VFDB_ppkA|serine/threonine	0.35	259	158	8	14	270	8	260	2e-40	163
MB154_0703	No Hits Found
MB154_0704	No Hits Found
MB154_0706	No Hits Found
MB154_0707	13785|vfid|22017|vsiid|42029|ssid|VFDB_nanK_N-	0.24	266	171	29	9	268	3	245	5e-14	74.3
MB154_0708	7906|vfid|9739|vsiid|11910|ssid|VFDB_cps4H|capsular polysaccharide	0.24	305	203	28	16	310	14	300	2e-12	69.3
MB154_0709	8170|vfid|10253|vsiid|12678|ssid|VFDB_iap|P60 extracellular	0.48	89	44	2	230	316	374	462	5e-19	90.9
MB154_0710	8170|vfid|10253|vsiid|12678|ssid|VFDB_iap|P60 extracellular	0.45	92	48	2	101	190	370	461	9e-19	89.0
MB154_0711	No Hits Found
MB154_0713	No Hits Found
MB154_0716	No Hits Found
MB154_0717	No Hits Found
MB154_0718	No Hits Found
MB154_0719	No Hits Found
MB154_0720	No Hits Found
MB154_0721	No Hits Found
MB154_0723	No Hits Found
MB154_0724	No Hits Found
MB154_0725	27175|vfid|64285|vsiid|85153|ssid|cytosolic_leucyl_aminopeptidase_[	0.39	325	189	8	179	495	220	544	4e-56	214
MB154_0726	No Hits Found
MB154_0727	No Hits Found
MB154_0729	No Hits Found
MB154_0730	No Hits Found
MB154_0731	No Hits Found
MB154_0732	No Hits Found
MB154_0733	No Hits Found
MB154_0734	No Hits Found
MB154_0735	No Hits Found
MB154_0736	13817|vfid|22081|vsiid|42125|ssid|VFDB_glnA1|glutamine synthetase	0.69	474	145		18	491	5	478	0.0	699
MB154_0737	No Hits Found
MB154_0738	No Hits Found
MB154_0739	No Hits Found
MB154_0740	16501|vfid|37592|vsiid|58429|ssid|hypothetical_protein_c1271_[Esche	0.29	81	56	1	35	114	1	81	6e-07	49.7
MB154_0741	No Hits Found
MB154_0742	No Hits Found
MB154_0743	No Hits Found
MB154_0744	No Hits Found
MB154_0745	13772|vfid|21991|vsiid|41990|ssid|VFDB_hsdM_DNA_methylase_HsdM,	0.36	295	152	34	4	272	21	307	3e-42	167
MB154_0746	13860|vfid|22167|vsiid|42254|ssid|VFDB_s0055|putative IS110	0.55	163	68	4	1	162	234	393	3e-39	156
MB154_0747	No Hits Found
MB154_0748	No Hits Found
MB154_0749	No Hits Found
MB154_0750	No Hits Found
MB154_0751	No Hits Found
MB154_0752	No Hits Found
MB154_0753	No Hits Found
MB154_0754	No Hits Found
MB154_0755	No Hits Found
MB154_0756	No Hits Found
MB154_0757	No Hits Found
MB154_0758	No Hits Found
MB154_0761	No Hits Found
MB154_0763	No Hits Found
MB154_0765	No Hits Found
MB154_0766	No Hits Found
MB154_0767	No Hits Found
MB154_0768	No Hits Found
MB154_0769	No Hits Found
MB154_0770	No Hits Found
MB154_0771	8282|vfid|10436|vsiid|12932|ssid|VFDB_Cj1436c|putative	0.23	313	214	24	64	363	74	375	3e-16	82.0
MB154_0772	No Hits Found
MB154_0773	No Hits Found
MB154_0774	No Hits Found
MB154_0775	No Hits Found
MB154_0776	No Hits Found
MB154_0777	No Hits Found
MB154_0778	No Hits Found
MB154_0779	No Hits Found
MB154_0780	No Hits Found
MB154_0781	No Hits Found
MB154_0782	No Hits Found
MB154_0783	No Hits Found
MB154_0784	No Hits Found
MB154_0785	No Hits Found
MB154_0786	No Hits Found
MB154_0789	15223|vfid|24421|vsiid|45241|ssid|sp|P63933|DGTL1_BRUME_Deoxyguanos	0.42	219	108	17	29	242	36	242	7e-35	144
MB154_0790	No Hits Found
MB154_0791	No Hits Found
MB154_0793	No Hits Found
MB154_0794	No Hits Found
MB154_0795	No Hits Found
MB154_0796	19087|vfid|42763|vsiid|63600|ssid|transcription_regulator_ArsR_[Str	0.38	71	40	4	31	98	33	102	5e-08	52.4
MB154_0797	7365|vfid|8616|vsiid|12594|ssid|VFDB_fur|ferric uptake regulator	0.34	103	64	3	6	107	35	135	8e-13	68.2
MB154_0798	No Hits Found
MB154_0799	7990|vfid|9897|vsiid|12141|ssid|undecaprenyl_diphosphate_synthase_[	0.39	235	138	4	15	245	26	260	6e-45	176
MB154_0800	No Hits Found
MB154_0801	No Hits Found
MB154_0802	No Hits Found
MB154_0803	2790|vfid|3320|vsiid|3882|ssid|<locus|HP1490|gene|Unknown|ref|GI:15	0.27	428	273	36	14	421	25	436	6e-37	150
MB154_0804	No Hits Found
MB154_0805	20419|vfid|45426|vsiid|66263|ssid|PhoB-dependent,	0.48	205	103	2	122	324	79	283	1e-50	196
MB154_0806	No Hits Found
MB154_0807	18490|vfid|41569|vsiid|62406|ssid|dnaJ_protein_[Streptococcus_agala	0.36	377	225	13	4	374	5	374	8e-62	233
MB154_0808	18487|vfid|41563|vsiid|62400|ssid|heat-	0.35	158	91	11	13	165	4	155	3e-16	81.6
MB154_0809	8679|vfid|11231|vsiid|14124|ssid|VFDB_chuW|coproporphyrinogen III	0.23	380	269	20	10	380	60	428	2e-24	109
MB154_0810	No Hits Found
MB154_0811	No Hits Found
MB154_0812	2491|vfid|2720|vsiid|3063|ssid|VFDB_mbtA_bifunctional_salicyl-	0.34	101	64	2	414	513	393	492	5e-11	65.5
MB154_0813	7466|vfid|8818|vsiid|10736|ssid|4-alpha-	0.21	419	259	69	120	489	143	541	4e-14	76.3
MB154_0814	No Hits Found
MB154_0815	No Hits Found
MB154_0816	No Hits Found
MB154_0817	No Hits Found
MB154_0818	No Hits Found
MB154_0819	No Hits Found
MB154_0821	No Hits Found
MB154_0822	No Hits Found
MB154_0823	3580|vfid|4659|vsiid|5223|ssid|<sp|P97046|LMRA_LACLC_Multidrug_resi	0.31	499	320	24	81	577	107	583	4e-62	234
MB154_0824	No Hits Found
MB154_0826	No Hits Found
MB154_0827	No Hits Found
MB154_0829	No Hits Found
MB154_0830	No Hits Found
MB154_0831	15630|vfid|35850|vsiid|56687|ssid|ABC_transporter_substrate-	0.22	475	305	62	67	489	77	541	2e-20	96.7
MB154_0832	18828|vfid|42245|vsiid|63082|ssid|oligopeptide_ABC_transporter,	0.31	302	192	14	16	315	15	304	2e-44	175
MB154_0833	19437|vfid|43463|vsiid|64300|ssid|putative_peptide_transport_system	0.38	258	158	1	16	273	19	275	4e-46	181
MB154_0834	19440|vfid|43469|vsiid|64306|ssid|putative_peptide_transport_system	0.35	239	124	30	12	477	44	285	1e-36	150
MB154_0835	No Hits Found
MB154_0836	No Hits Found
MB154_0837	No Hits Found
MB154_0838	No Hits Found
MB154_0839	No Hits Found
MB154_0840	18828|vfid|42245|vsiid|63082|ssid|oligopeptide_ABC_transporter,	0.23	240	172	11	27	261	39	272	2e-18	90.1
MB154_0841	15630|vfid|35850|vsiid|56687|ssid|ABC_transporter_substrate-	0.24	337	210	44	6	309	27	352	1e-09	60.5
MB154_0842	23828|vfid|57636|vsiid|78503|ssid|COG0477:_Permeases_of_the_major_f	0.3	345	215	25	13	354	15	337	1e-34	143
MB154_0843	19440|vfid|43469|vsiid|64306|ssid|putative_peptide_transport_system	0.27	245	141	36	1	233	329	284	2e-13	71.6
MB154_0844	18830|vfid|42249|vsiid|63086|ssid|oligopeptide_ABC_transporter,	0.3	234	132	31	7	209	4	237	7e-21	96.3
MB154_0845	25229|vfid|60337|vsiid|81204|ssid|ribosomal_protection-	0.34	152	87	12	15	163	3	145	7e-21	98.2
MB154_0846	No Hits Found
MB154_0847	No Hits Found
MB154_0848	No Hits Found
MB154_0849	No Hits Found
MB154_0850	No Hits Found
MB154_0851	No Hits Found
MB154_0852	No Hits Found
MB154_0853	18889|vfid|42367|vsiid|63204|ssid|DegV_family_protein_[Streptococcu	0.28	215	140	14	30	238	72	278	4e-13	70.9
MB154_0854	No Hits Found
MB154_0855	No Hits Found
MB154_0856	No Hits Found
MB154_0857	12058|vfid|18763|vsiid|35140|ssid|sp|Q8P8K3|PROA_XANCP_Gamma-	0.42	400	227	3	28	427	17	413	3e-77	285
MB154_0858	1133|vfid|1134|vsiid|1133|ssid|vancomycin_resistance_protein_vancom	0.32	256	151	23	48	289	70	316	2e-22	102
MB154_0859	No Hits Found
MB154_0860	No Hits Found
MB154_0861	19453|vfid|43495|vsiid|64332|ssid|gamma-	0.34	236	147	7	55	285	20	253	9e-32	133
MB154_0862	No Hits Found
MB154_0863	No Hits Found
MB154_0864	No Hits Found
MB154_0867	No Hits Found
MB154_0868	No Hits Found
MB154_0869	No Hits Found
MB154_0870	No Hits Found
MB154_0871	No Hits Found
MB154_0872	No Hits Found
MB154_0873	No Hits Found
MB154_0874	10600|vfid|17305|vsiid|25541|ssid|tr|O67927|O67927_AQUAE_Transcript	0.28	108	74	3	20	127	14	118	6e-07	50.4
MB154_0875	No Hits Found
MB154_0876	21010|vfid|46607|vsiid|67444|ssid|salicylate_synthase_Irp9_[Yersini	0.26	356	237	25	323	675	95	428	7e-22	102
MB154_0877	8175|vfid|10263|vsiid|12693|ssid|VFDB_clpP|ATP-dependent Clp	0.46	189	100	1	14	202	3	190	2e-49	190
MB154_0878	8175|vfid|10263|vsiid|12693|ssid|VFDB_clpP|ATP-dependent Clp	0.52	176	83		20	195	20	195	2e-55	210
MB154_0879	18497|vfid|41583|vsiid|62420|ssid|trigger_factor_[Streptococcus_aga	0.28	397	277	7	1	390	1	397	6e-46	181
MB154_0881	No Hits Found
MB154_0882	No Hits Found
MB154_0883	No Hits Found
MB154_0884	20590|vfid|45768|vsiid|66605|ssid|putative_cytoplasmic_protein_[Sal	0.32	261	164	12	27	278	29	286	5e-27	117
MB154_0885	No Hits Found
MB154_0886	No Hits Found
MB154_0887	No Hits Found
MB154_0888	20096|vfid|44780|vsiid|65617|ssid|aminopeptidase_N_[Salmonella_ente	0.26	441	282	42	58	485	46	457	7e-27	118
MB154_0889	No Hits Found
MB154_0891	No Hits Found
MB154_0892	No Hits Found
MB154_0893	No Hits Found
MB154_0894	No Hits Found
MB154_0895	No Hits Found
MB154_0896	20481|vfid|45550|vsiid|66387|ssid|ABC_transporter_ATPase_component_	0.31	292	158	42	5	290	3	568	7e-22	101
MB154_0897	No Hits Found
MB154_0898	No Hits Found
MB154_0899	No Hits Found
MB154_0900	No Hits Found
MB154_0901	No Hits Found
MB154_0902	No Hits Found
MB154_0903	No Hits Found
MB154_0904	No Hits Found
MB154_0906	No Hits Found
MB154_0907	No Hits Found
MB154_0908	No Hits Found
MB154_0909	21752|vfid|53686|vsiid|74553|ssid|SubE_[Bacillus_subtilis]|SubE	0.33	231	142	11	1	226	1	225	6e-29	123
MB154_0912	No Hits Found
MB154_0913	10439|vfid|17144|vsiid|24533|ssid|tr|Q46540|Q46540_DICNO_V2_proteas	0.41	504	246	47	21	509	10	481	4e-97	351
MB154_0914	16246|vfid|37082|vsiid|57919|ssid|putative_polyketide_synthase_[Esche	0.31	190	106	24	22	203	841	1014	5e-12	67.8
MB154_0915	19086|vfid|42761|vsiid|63598|ssid|oxidoreductase_[Streptomyces_coel	0.32	183	114	10	12	190	14	190	4e-15	77.8
MB154_0916	No Hits Found
MB154_0917	16620|vfid|37830|vsiid|58667|ssid|CP4-	0.28	227	147	16	10	227	21	240	1e-13	72.8
MB154_0918	No Hits Found
MB154_0919	16104|vfid|36798|vsiid|57635|ssid|putative_integrase_[Corynebacteri	0.45	111	59	1	1	110	309	419	6e-23	101
MB154_0920	No Hits Found
MB154_0921	No Hits Found
MB154_0922	13709|vfid|21865|vsiid|41801|ssid|VFDB_tnpR|resolvase TnpR	0.58	177	74		4	180	6	182	4e-58	219
MB154_0924	No Hits Found
MB154_0925	No Hits Found
MB154_0926	18220|vfid|41029|vsiid|61866|ssid|alcohol_dehydrogenase,	0.39	331	192	9	8	331	12	340	9e-57	216
MB154_0927	No Hits Found
MB154_0928	No Hits Found
MB154_0929	No Hits Found
MB154_0930	2936|vfid|3612|vsiid|4174|ssid|<locus|HP0136|gene|Unknown|ref|GI:15	0.44	150	84		6	155	3	152	4e-32	132
MB154_0931	No Hits Found
MB154_0932	No Hits Found
MB154_0934	No Hits Found
MB154_0936	8394|vfid|10660|vsiid|13268|ssid|VFDB_letA|response regulator GacA	0.33	200	129	5	1	196	7	205	9e-26	112
MB154_0937	No Hits Found
MB154_0938	No Hits Found
MB154_0941	No Hits Found
MB154_0942	No Hits Found
MB154_0943	No Hits Found
MB154_0944	No Hits Found
MB154_0945	20047|vfid|44682|vsiid|65519|ssid|hypothetical_protein_t1810_[Salmo	0.27	253	149	35	33	255	64	311	2e-12	68.9
MB154_0946	No Hits Found
MB154_0947	No Hits Found
MB154_0948	No Hits Found
MB154_0949	No Hits Found
MB154_0950	19973|vfid|44534|vsiid|65371|ssid|nicotinate_phosphoribosyltransfer	0.23	406	239	70	17	367	1	391	5e-11	65.1
MB154_0951	No Hits Found
MB154_0952	No Hits Found
MB154_0953	2723|vfid|3186|vsiid|3748|ssid|<locus|FTT0794|gene|Unknown|ref|GI:5	0.25	174	116	13	167	340	20	180	1e-07	53.9
MB154_0954	No Hits Found
MB154_0956	8032|vfid|9976|vsiid|12262|ssid|VFDB_bepA_putative_cell_filamentati	0.43	69	38	1	8	75	113	181	2e-08	53.1
MB154_0957	No Hits Found
MB154_0958	No Hits Found
MB154_0959	No Hits Found
MB154_0960	No Hits Found
MB154_0961	No Hits Found
MB154_0962	No Hits Found
MB154_0963	No Hits Found
MB154_0964	No Hits Found
MB154_0965	No Hits Found
MB154_0966	No Hits Found
MB154_0967	No Hits Found
MB154_0968	No Hits Found
MB154_0970	No Hits Found
MB154_0971	No Hits Found
MB154_0972	No Hits Found
MB154_0973	No Hits Found
MB154_0974	No Hits Found
MB154_0975	No Hits Found
MB154_0976	No Hits Found
MB154_0977	No Hits Found
MB154_0978	No Hits Found
MB154_0979	No Hits Found
MB154_0980	No Hits Found
MB154_0981	2729|vfid|3198|vsiid|3760|ssid|<locus|FTT0652c|gene|ftnA_|ref|GI:56	0.34	159	102	2	3	161	2	158	1e-24	108
MB154_0982	7465|vfid|8816|vsiid|10734|ssid|ribonucleoside-	0.2	614	332	154	182	710	56	600	9e-13	71.6
MB154_0983	No Hits Found
MB154_0984	No Hits Found
MB154_0985	No Hits Found
MB154_0986	No Hits Found
MB154_0987	No Hits Found
MB154_0988	No Hits Found
MB154_0989	18083|vfid|40755|vsiid|61592|ssid|nodulatio_protein_nolR_[Mesorhizo	0.41	85	47	3	16	97	28	112	1e-08	54.3
MB154_0990	27014|vfid|63966|vsiid|84834|ssid|proton_motive_ATPase_H1B_[Leishma	0.24	612	363	100	67	588	98	699	3e-20	96.3
MB154_0991	No Hits Found
MB154_0992	No Hits Found
MB154_0994	No Hits Found
MB154_0995	No Hits Found
MB154_0997	No Hits Found
MB154_0998	No Hits Found
MB154_0999	3306|vfid|4218|vsiid|4782|ssid|<locus|BPSS0624|start|851201|end|853	0.32	131	85	4	711	840	524	651	4e-11	66.2
MB154_1000	17470|vfid|39529|vsiid|60366|ssid|ABC_transporter,	0.46	217	113	3	16	230	7	222	8e-56	212
MB154_1001	No Hits Found
MB154_1002	No Hits Found
MB154_1003	No Hits Found
MB154_1004	No Hits Found
MB154_1005	No Hits Found
MB154_1006	3389|vfid|4384|vsiid|4948|ssid|<locus|BMEII0604|start|640537|end|64	0.53	239	112		1	239	1	239	3e-70	260
MB154_1007	7505|vfid|8896|vsiid|10814|ssid|similar_to_ferrichrome_ABC_transpor	0.31	276	188		74	349	39	314	5e-29	124
MB154_1008	7504|vfid|8894|vsiid|10812|ssid|ferrichrome_ABC_transporter_permeas	0.36	268	169		49	316	48	315	2e-61	232
MB154_1009	7509|vfid|8904|vsiid|10822|ssid|hypothetical_protein_MW0698_[Staphy	0.29	311	186	34	14	299	11	312	6e-22	100
[truncated: 1,088 more rows]

## Sheet: MB154_resistanceDB
locus_tag	Product
[truncated: 1,991 more rows]

## Sheet: MB278_virulenceDB
locus_tag	Product
[truncated: 2,209 more rows]

[truncated: 7 more sheets: MB278_resistanceDB, MB295_virulenceDB, MB295_resistanceDB, MB302_virulenceDB, MB302_resistanceDB, MB336_virulenceDB, MB336_resistanceDB]
